# Supplementary material for: Morphological and Phylogenetic Analyses Reveal Three New Species of Distoseptispora (Distoseptisporaceae, Distoseptisporales) from Yunnan, China
Source: J Fungi (Basel). 2023 Apr 14;9(4):470. doi: 10.3390/jof9040470 (PMC10142134; doi:10.3390/jof9040470)
Supplement: Supplementary file 1 [file jof-09-00470-s001.zip]

Archive with 1 entries (1 files):
- The concatenated ITS, LSU, TEF, sequence alignment.fasta
