# Supplementary material for: Morphological and Phylogenetic Analyses Reveal Three New Species of Distoseptispora (Distoseptisporaceae, Distoseptisporales) from Yunnan, China
Source: J Fungi (Basel). 2023 Apr 14;9(4):470. doi: 10.3390/jof9040470 (PMC10142134; doi:10.3390/jof9040470)
Supplement: Supplementary file 1 [file jof-09-00470-s001.zip › The concatenated ITS, LSU, TEF, sequence alignment.fasta]

>Distoseptispora_nabanheensis_HJAUP_C2003
GTTGGTGAACCAGCGGAGGGATCATTACTTGAAAAACTCCCAAAACCATTGTGAATC-TACCCGTTGCTTTGGCGGGCGGCTCCAGGGCGGAGCCACTGCTCGTTGGGTCGGGCGCCCGCCGAAGGACTTTGCGGATCTCAGAGTCTATCAAAACTTTCAGCAACGGATCTCTTGGTTCTGGCATCGATGAAGAACGCAGCGAAATGCGATAAGTAATGTGAATTGCAGAATTCAGTGAATCATCGAATCTTTGAACGCACATTGCGCCCGCCAGCACTCTGGCGGGCATGCCTGTTCGAGCGTCATTTCAACCCTCGGGCCGTTCGGCCCGGTGTTGGGGCGCTACGGGTCCGGACCTGTAGGCCCTTAAAATTAGTGGCGGGCTCGCCAGGACTCCGAGCGTAGTAGTTCTCGTTCAGGCGGTTGCTTCGGCCGTTAAA-CACAAGGTTGACCTCGGATCAGGTAGGAATACCCGCTGAACTTAAGCAATCTTTTTTTAAGGGGGGGGGGGAAGCGGCAACAGCTCAGATTTGAAATCTGGGGGGTCCGAATTGTAATCTGTAGAGGATGCTTTTGGCGACGCGCCTTCCGAGTCCCCTGGAACGGGGCGCCAGAGAGGGTGAGAGCCCCGTATGGTTGGACGCCGAACCTCTGTAAAGCTCCTTCGACGAGTCGAGTAGTTTGGGAATGCTGCTCAAAATGGGAGGTAAATTTCTTCTAAAGCTAAATACCGGCCAGAGACCGATAGCGCACAAGTAGAGTGATCGAAAGATGAAAAGCACTTTGAAAAGAGGGTCAAATAGCACGTGAAATTGCTGAAAGGGAAGCGCTTGTGACCAGACTTGCGCCCGGTTGATCATCCAGCGTTCTCGCTGGTGCACTCTGCCGGGCTCAGGCCAGCATCGGCTCTCCCAGGGGGATAAAGGTCGCGGGAACGTAGCTCTCTCCGGGGAGTGTTATAGCCCGTGGCGGAATGCCCTTAGGGGGGGCCGAGGCCCGCGTTCGCAAGGATGCTGGCGTAATGGTCACCAGCGACCCGTCTTGAA--CCGGCCCAAGGGAGAAAAAA------------------------------------------------------------------------------------------------------------------------------------------------------------------AGCCGGA------------------------------------------------------------------------------------------GACTGCGCTATTCTCATTATTGCTGCCGGTACTGGTGAGTTCGAGGCTGGTATCTCCAAGGATGGCCAGACTCGTGAGCACGCTCTTCTTGCCTACACGCTAGGTGTGAAGCAGCTCATCGTTGCCATCAACAAGATGGACACCACCAAGTGGTCTGAGAGCCGTTACAACGAAATTATCAAGGAGACGTCCAACTTCATCAAGAAGGTCGGCTACAACCCCAAGCAGGTCGCCTTCGTTCCCATCTCCGGCTTCAACGGCGACAACATGCTTGCCCCGTCCTCCAACTGCCCCTGGTACAAGGGTTGGGAGAAGGAGATCAAGGGTGGCAAGGCCTCTGGCAAGACCCTCCTCGAGGCTATCGACGCCATTGAGCCTCCCAAGCGTCCCACAGACAAGCCTCTCCGTCTCCCCCTTCAGGATGTCTACAAGATCGGTGGTATCGGAACTGTGCCCGTCGGCCGTATCGAGACTGGTGTCCTCAAGCCCGGTATGGTCGTCACGTTCGCTCCCTCCAACGTCACCACTGAAGTCAAGTCCGTCGAGATGCACCACGAGCAGCTGCAGGAGGGTGTCCCCGGCGACAACGTTGGCTTCAACGTGAAGAACGTCTCCGTCAAGGAAATCCGCCGAGGCAACGTCGCTGGTGACTCCAAGAACGATCCTCCTGCTGGTGCCGCTTCCTTCACCGCTCAGGTCATCGTCCTCAACCACCCCGGTCAGGTCGGTGCTGGTTACGCTCCCGTCTTGGATTGCCACACTGCCCACATTGCCTGCAAGTTCTCTGAGATCCTTGAGAAGATCGACCGCCGAACGGGCAAGTCTGTTGAGAACAACCCCAAGTTCATCAAGTCTGGTGACGCTGCCATTGTCAAGATGGTTCCGTCCAAGCCTATGTGCGTTGAGGCTTTCACTGACT
>Distoseptispora_sinensis_HJAUP_C2044
GTTGGTGAACCAGCGGAGGGATCATTACTTGAAAAACTCCTCAAACCATTGTGAATC-TACCCGTTGCTTTGGCGGGCGGCTCCAGGGCGGAGCCACTGCCCGTTGGGTCGGGCGCCCGCCGAAGGATTGTACGGATCTCAGAGTCTATCAAAACTTTCAGCAACGGATCTCTTGGTTCTGGCATCGATGAAGAACGCAGCGAAATGCGATAAGTAATGTGAATTGCAGAATTCAGTGAATCATCGAATCTTTGAACGCACATTGCGCCCGCCAGCACTCTGGCGGGCATGCCTGTTCGAGCGTCATTTCAACCCTCGGGCCGTTTGGCCTGGTGTTGGGGCGCTACGGGTCCGGACCTGTAGGCCCTTAAAATCAGTGGCGGGCTCGCCAGGACTCCGAGCGTAGTAGTTCTCGCTTAGGCGGTTGCTTCGGCCGTTAAAACACAAGGTTGACCTCGGATCAGGTAGGAATACCCGCTGAACTTAAGCATATTCCCCTAGTAACGGCGAGTGAAGCGGCAACAGCTCAGATTTGAAATCTGGGGGGTCCGAGTTGTAATCTGTAGAGGATGCTTTTGGCGACGCGCCTTCCGAGTCCCCTGGAACGGGGCGCCAGAGAGGGTGAGAGCCCCGTATGGTTGGACGCCGAACCTCTGTAAAGCTCCTTCGACGAGTCGAGTAGTTTGGGAATGCTGCTCAAAATGGGAGGTAAATTTCTTCTAAAGCTAAATACCGGCCAGAGACCGATAGCGCACAAGTAGAGTGATCGAAAGATGAAAAGCACTTTGAAAAGAGGGTCAAATAGCACGTGAAATTGCTGAAAGGGAAGCGCTTGTGACCAGACTTGCGCCCGGTTGATCATCCAGCGTTCTCGCTGGTGCACTCTGCCGGGCTCAGGCCAGCATCGGCTCTCCCAGGGGGATAAAGGTCGCGGGAACGTAGCTCTCTCCGGGGAGTGTTATAGCCCGTGGCGGAATGCCCTTAGGGGGGGCCGAGGCCCGCGTTCGCAAGGATGCTGGCGTAATGGTCACCAGCGACCCGTCTTGAAACCGGCCCCAAGGGAGTAAA-----------------------------------------------------------------------------------------------------------------------------------------------------------------------------------------------------------------------ATTGCCTAAT------------------------------------GACTGCGCTATTCTCATTATTGCTGCCGGTACTGGTGAGTTCGAGGCTGGTATCTCCAAGGATGGCCAGACTCGTGAGCACGCTCTGCTCGCCTATACGCTTGGTGTGAAGCAGCTCATCGTCGCCATCAACAAGATGGACACCACCAAGTGGTCTGAGAGCCGTTACAACGAAATTATCAAGGAGACCTCCAACTTCATCAAGAAGGTTGGCTACAACCCCAAGCAGGTCGCCTTCGTTCCCATCTCCGGCTTCAACGGCGACAACATGCTTGCCGCCTCCTCCAACTGCCCCTGGTACAAGGGCTGGGAGAAGGAGATCAAGGGTGGCAAGGCCACTGGCAAGACCCTCCTCGAGGCTATCGATGCCATTGAGCCTCCCAAGCGTCCCACAGACAAGCCTCTCCGTCTCCCCCTTCAGGATGTCTACAAGATCGGTGGTATCGGAACTGTGCCCGTCGGCCGTATCGAGACTGGTATCCTCAAGCCCGGTATGGTCGTCACGTTCGCTCCCTCCAACGTCACCACTGAAGTCAAGTCCGTCGAGATGCACCACGAGCAGCTGCAGGAGGGTGTCCCCGGCGACAACGTTGGCTTCAACGTGAAGAACGTCTCCGTCAAGGAAATCCGCCGAGGCAACGTCGCTGGTGACTCCAAGAACGATCCTCCTGCTGGTGCCGCTTCCTTCACCGCTCAGGTCATCGTCCTCAACCACCCCGGTCAGGTCGGTGCTGGTTACGCTCCCGTCTTGGATTGCCACACAGCCCACATTGCTTGCAAGTTCGCTGAGATCCTTGAGAAGATCGACCGCCGAACGGGCAAGTCTGTTGAGAACAACCCCAAGTTCATCAAGTCTGGTGACGCTGCCATCGTCAAGATGATTCCGTCCAAGCCCATGTGCGTTGAGGCTTTCACTGACT
>Distoseptispora_mengsongensis_HJAUP_C2126
GTTGGTGAACCAGCGGAGGGATCATTACTTGAGAAACTCCCTAAACCATTGTGAATC-TACCCGTTGCTTTGGCGGGCGGCTCCAGGGCGGAGCCACTGCTCGTTGGGTCGGGCGCCCGCCAAAGGACTGTGCGGATCTCAGAGTCTATCAAAACTTTCAGCAACGGATCTCTTGGTTCTGGCATCGATGAAGAACGCAGCGAAATGCGATAAGTAATGTGAATTGCAGAATTCAGTGAATCATCGAATCTTTGAACGCACATTGCGCCCGCCAGCACTCTGGCGGGCATGCCTGTTCGAGCGTCATTTCAACCCTCGGGCCGTTTGGCCCGGTGTTGGGGCGCTACGGGTCCGGACCTGTAGGCCCTCAAAACCAGTGGCGGGCTCGCCAGGACTCCGAGCGCAGTAGTTCTCGCTCAGGCGGCTGCTTCGGCCGTTAAA-CACATGGTTGACCTCGGATCAGGTAGGAATACCCGCTGAACTTAAGCATAT-ATTTTAGTAACGGGCGGTGAAGCGGCAACAGCTCAGATTTGAAATCTGGGGGGTCCGAATTGTAATCTGTAGAGGATGCTTTTGGCGACGCGCCTTCCGAGTCCCCTGGAACGGGGCGCCAGAGAGGGTGAGAGCCCCGTATGGTTGGACGCCGAACCTCTGTAAAGCTCCTTCGACGAGTCGAGTAGTTTGGGAATGCTGCTCAAAATGGGAGGTAAATTTCTTCTAAAGCTAAATACCGGCCAGAGACCGATAGCGCACAAGTAGAGTGATCGAAAGATGAAAAGCACTTTGAAAAGAGGGTCAAATAGCACGTGAAATTGCTGAAAGGGAAGCGCTTGTGACCAGACTTGCGCCCGGTTGATCATCCAGCGTTCTCGCTGGTGCACTCTGCCGGGCTCAGGCCAGCATCGGCTCTCCCAGGGGGATAAAGGTCGCGGGAACGTAGCTCTCTCCGGGGAGTGTTATAGCCCGTGGCGGAATGCCCTTAGGGGGGGCCGAGGCCCGCGTTCGCAAGGATGCTGGCGTAATGGTCACCAGCGACCCGTCTTGAAACACGGACCAAAGGAGTAAATCCC----------------TTTAAAA------------------------------------------------------------------------------------------------------------------------------------------------------------------------------------------------------------------------------------------GACTGCGCTATTCTCATTATTGCTGCCGGTACTGGTGAGTTCGAGGCTGGTATCTCCAAGGATGGCCAGACTCGTGAGCACGCTCTGCTCGCCTACACACTTGGTGTGAAGCAGCTCATCGTCGCCATCAACAAGATGGACACCACCAAGTGGTCCGAGAGCCGTTACAACGAAATCATCAAGGAGACGTCCAACTTCATCAAGAAGGTCGGCTACAACCCCAAGCAGGTCGCCTTCGTTCCCATCTCCGGCTTCAACGGCGACAACATGCTTGCCCCCTCCTCCAACTGCCCCTGGTACAAGGGTTGGGAGAAGGAGATCAAGGGTGGCAAGGTCTCTGGCAAGACCCTCTTGGAGGCTATCGATGCCATTGAGCCTCCCAAGCGTCCCACAGACAAGCCTCTCCGTCTACCCCTTCAGGATGTCTACAAGATCGGTGGTATCGGAACTGTGCCTGTCGGCCGTATCGAGACTGGTATCCTCAAGCCCGGTATGGTCGTCACATTCGCTCCCTCCAACGTCACCACTGAAGTCAAGTCCGTCGAGATGCACCACGAGCAGCTGCAGGAGGGTGTCCCCGGCGACAACGTCGGCTTCAACGTGAAGAACGTCTCCGTCAAGGAAATCCGCCGAGGCAACGTCGCTGGTGACTCCAAGAACGACCCCCCTGCCGGTGCCGCTTCCTTCACCGCTCAGGTCATCGTCCTCAATCACCCCGGTCAGGTCGGTGCTGGCTACGCTCCCGTCTTGGATTGCCACACTGCCCACATCGCTTGCAAGTTCTCTGAGATCCTTGAGAAGATCGACCGCCGAACGGGCAAGTCTGTTGAGAACAACCCCAAGTTCATCAAGTCTGGTGACGCTGCCATCGTCAAGATGATTCCGTCCAAGCCTATGTGCGTTGAGGCTTTCACTGACT
>Aquapteridospora_aquatica__MFLUCC_17_2371
GTTGGTGAACCAGCGGAGGGATCATTACTCGGGGCATCCCCGAAACCACTGTGAATCATACCTGCCTCTTCGGCGGGCGGCCCTGGGAGGGGACCACTGTCTCTTCGCTGAGGCGCCCGCCGGGGG--CTAGTGGATCTCTGAGCTAATCACAACTTTCAACAACGGATCTCTTGGCTCTGGCATCGATGAAGAACGCAGCGAAATGCGATACGTAATGCGAATTGCAGAATTCAGCGAGTCATCGAATCTTTGAACGCACATTGCGCCCGCTAGCACTCTAGCGGGCACGCCTGTCCGAGCGTCATTTCAACCCCTCAGGCGCGTTGCCTGGCGTTGGGGTCCTGCGTCGC--AAGCCGCAGGCCCTGAAAATTAGTGGCGGGCCTACCGGAAGCCCTGGCGTAGTAGTTCTCGCCTGGGGAGCTCTTCCTGCCGTAAAAGCAGAAGGTTGACCTCGGATCAGGCGGGAATACCCGCTGAACT---------TGCCCTAGTAACGGCGAGTGAAGCGGCAACAGCTCAGATTTGAAATCTGGGGGGTCCGAGTTGTAATCTGTAGGGGATGCTTCTGGCGAGGTGCCTACCAAGTCCACTGGAACGTGGCGCCACAGAGGGTGAGAGCCCCGTACTGTAGGACCCCGAGCCTCTGTGAAGCTCCTCCGACGAGTCGAGTAGTTTGGGAATGCTGCTCTAAATGGGAGGTAAATTTCTCCTAAAGCTAAATACCGGCCAGAGACCGATAGCGCACAAGTAGAGTGATCGAAAGATGAAAAGCACTTTGAAAAGAGGGTTAAACAGCACGTGAAATTGTTGAAAGGGAAGCGCCTGTGACCAGACTCGTGCCCGGCGGATCATCCAGCCTTCTGGCTGGTGCACTGCGCCGGGTCCGGGCCAGCATCGGCTTTCCCTGGGGGATAAAGGCCCTGGGAACGTAGCTCTCTCCGGGGAGTGTTATAGCCCATCGCACAATG-CCTCAGGGGGGGCCGAGGACCGCGCTTGCAAGGATGCTGGCGTAATGGTCATCAGCGACCCGTCTTGAAACACGGACCAAGGAGTCAACTATTGGGGCAAGTCTATGGGTGCAAAACCCGCTGGCGCAATGAAAGTGAACGTAGGTGAGAGCTTCGGCGCATCATCGACCGATCCTGATGTTCTCGGACGGATTTGAGTAAGAGCCCTAATATTTGGACCCGAAAGATGGTGAACTATGCCTGGATAGGGTGAAGCCAGAGGAAACTCTGGTGGAGGCTCGCAGCGGTTCTGACGTGCAAATCGATCGTCAAATTTGGGCATAGGGGCG---------------------???????????????????????????????????????????????????????????????????????????????????????????????????????????????????????????????????????????????????????????????????????????????????????????????????????????????????????????????????????????????????????????????????????????????????????????????????????????????????????????????????????????????????????????????????????????????????????????????????????????????????????????????????????????????????????????????????????????????????????????????????????????????????????????????????????????????????????????????????????????????????????????????????????????????????????????????????????????????????????????????????????????????????????????????????????????????????????????????????????????????????????????????????????????????????????????????????????????????????????????????????????????????????????????????????????????????????????????????????????????????????????????????????????????????????????
>Aquapteridospora_fusiformis__MFLU_18_1601
GTTGGTGAACCAGCGGAGGGATCATTACTCGGGGCACTCCCGAACCCACTGTGAACCCTACCTGCCTCTACGGCGGGCGGCCCTGGGAGGGGACCAGTGCCTCTTCGCTGAGGCGCCCGCCGGGGCACTCAGCGCATCTCTGAGCAAATCACAACTTTCAACAACGGATCTCTTGGCTCTGGCATCGATGAAGAACGCAGCGAAATGCGATACGTAATGCGAATTGCAGAATTCAGCGAGTCATCGAATCTTTGAACGCACATTGCGCCCGCTAGCACTCTAGCGGGCACGCCTGTCCGAGCGTCATTTCAACCCCTCAGGCGCGCTGCCTGGCGTTGGGGCCCTGCGGCGC--GAGCCGCAGGCCCTGAAAATCAGTGGCGGGCCTACCGGAAGCCCTGGCGTAGTAGTTCTCGCCTGGG----GCCTCCTGCCGTAAAACGGAAAGGTTGACCTCGGATCAGGCGGGAATACCCGCTGAACTTAA--------------------------------------------TTTGAAATCTGGGGGGCCCGAGTTGTAATCTGTAGGGGATGCTTCTGGCGAGGTGCCTATCAAGTCCACTGGAACGTGGCGCCATAGAGGGTGAGAGCCCCGTACGGTAGGACCCCGAGCCTCTGTGAAGCTCCTCCGACGAGTCGAGTAGTTTGGGAATGCTGCTCTAAATGGGAGGTAAATTTCTTCTAAAGCTAAATACCGGCCAGAGACCGATAGCGCACAAGTAGAGTGATCGAAAGATGAAAAGCACTTTGAAAAGAGGGTTAAACAGCACGTGAAATTGTTGAAAGGGAAGCGCCTGTGACCAGACTCGTGCCCGGCGGATCATCCAGCCTTCTGGCTGGTGCACTGCGCCGGGTCCGGGCCAGCATCGGCTCTCCCTGGGGGATAAAGGCCCTGGGAACGTAGCTCTCTCCGGGGAGTGTTATAGCCCATCGCACAATG-CCTCAGGGGGGGCCGAGGACCGCGCTTGCTAGGATGCTGGCGTAATGGTCATCAGCGACCCGTCTTGAAACACGGACCAAGGAGTCAACTATTGGGGCGAGTCTATGGGTGCAAAACCCGCTGGCGCAATGAAAGTGAACGCAGGTGAGAGCTTCGGCGCATCATCGACCGATCCTGATGTTCTCGGACGGATTTGAGTAAGAGCCCTAATATTTGGACCCGAAAGATGGTGAACTATGCCTGGATAGGGTGAAGCCAGAGGAAACTCTGGTGGAGGCTCGCAGCGGTTCTGACGTGCAAATCGATCGTCAAATTTGGGCATAGGGGCGAAAGACTAATCGAACCATCTA---------------------------------------TTCGAGGCAGGTATCTCCAAGGATGGCCAGACCCGTGAGCACGCTCTGCTCGCCTACACGCTTGGTGTCCGGCAGATCATTGTCGCCATCAACAAGATGGACACGACCAAGTGGTCCGAGGATCGTTACAACGAAATCATCAAGGAGACGTCCAACTTCATCAAGAAGGTCGGCTTCAACCCCAAGCAGATCGCGTTTGTGCCCATCTCTGGCTTCAACGGCGACAACATGCTGGCGGCCTCCACCAACTGCCCCTGGTACAAGGGATGGGAGAAGGAGGTCAAGGGCGGCAAGGTTACTGGCAAGACGCTCCTCGAGGCCATCGATGCCATCGAGCCCCCCCGCCGTCCCACTGACAAGCCCCTCCGTCTCCCTCTCCAGGACGTCTACAAGATCGGCGGTATTGGAACTGTACCGGTCGGCCGTATCGAGACCGGTGTCCTCAAGCCCGGTATGGTCGTTACCTTCGCTCCCTCCAACGTCACCACTGAAGTCAAGTCGGTCGAGATGCACCACGAGCAGCTTACCGAAGGCCAGCCGGGCGACAACGTCGGCTTCAACGTGAAGAACGTGTCCGTCAAGGAAATCCGCCGTGGCAACGTTGCTGGCGACACCAAGAACGACCCCCCCGCTGGCGCCGCCTCCTTCACTGCCCAGGTCATCGTCCTGAACCACCCCGGCCAGGTTGGTGCTGGGTACGCTCCCGTGCTGGATTGCCACACTGCCCACATTGCCTGCAAGTTCGCCGAGATCACGGAGAAGATCGACCGCCGAACTGGTAAGTCGGTTGAGAACAACCCCAAGTTCATCAAGTCTGGTGACGCCGCCATCGTCAAGATGATTCCCGCCAAGCCCATGT---------------------
>Aquapteridospora_lignicola__MFLU_15_1172
?????????????????????????????????????????????????????????????????????????????????????????????????????????????????????????????????????????????????????????????????????????????????????????????????????????????????????????????????????????????????????????????????????????????????????????????????????????????????????????????????????????????????????????????????????????????????????????????????????????????????????????????????????????????????????????????????????????????????????????????????????????????-----TAGTAACGGCGAGTGAAGCGGCAACAGCTCAGATTTGAAATCTGGGGGGCCCGAGTTGTAATCTGTAGGGGATGCTTCTGGCGAGGTGCCTACCAAGTCCACTGGAACGTGGCGCCACAGAGGGTGAGAGCCCCGTACTGTAGGACCCCGAGCCTCTGTGAAGCTCCTCCGACGAGTCGAGTAGTTTGGGAATGCTGCTCTAAATGGGAGGTAAATTTCTCCTAAAGCTAAATACCGGCCAGAGACCGATAGCGCACAAGTAGAGTGATCGAAAGATGAAAAGCACTTTGAAAAGAGGGTTAAACAGCACGTGAAATTGTTGAAAGGGAAGCGCCTGTGACCAGACTCGTGCCCGGCGGATCATCCAGCCTTCTGGCTGGTGCACTGCGCCGGGTCCGGGCCAGCATCGGCTCTCCCTGGGGGATAAAGGCCCTGGGAACGTAGCTCTCTCCGGGGAGTGTTATAGCCCATCGCACAATG-CCTCAGGGGGGGCCGAGGACCGCGCTTGCAAGGATGCTGGCGTAATGGTCATCAGCGACCCGTCTTGAAACACGGACCAAGGAGTCAACTATTGGGGCAAGTCTATGGGTGCAAAACCCGCTGGCGCAATGAAAGTGAACGCAGGTGAGAGCTTCGGCGCATCATCGACCGATCCTGATGTTCTCGGACGGATTTGAGTAAGAGCCCTAATATTTGGACCCGAAAGATGGTGAACTATGCCTGGATAGGGTGAAGCCAGAGGAAACTCTGGTGGAGGCTCGCAGCGGTTCTGACGTGCAAATCGATCGTCAAATTTGGGCATAGGGGCG---------------------???????????????????????????????????????????????????????????????????????????????????????????????????????????????????????????????????????????????????????????????????????????????????????????????????????????????????????????????????????????????????????????????????????????????????????????????????????????????????????????????????????????????????????????????????????????????????????????????????????????????????????????????????????????????????????????????????????????????????????????????????????????????????????????????????????????????????????????????????????????????????????????????????????????????????????????????????????????????????????????????????????????????????????????????????????????????????????????????????????????????????????????????????????????????????????????????????????????????????????????????????????????????????????????????????????????????????????????????????????????????????????????????????????????????????????
>Distoseptispora_adscendens__HKUCC_10820
?????????????????????????????????????????????????????????????????????????????????????????????????????????????????????????????????????????????????????????????????????????????????????????????????????????????????????????????????????????????????????????????????????????????????????????????????????????????????????????????????????????????????????????????????????????????????????????????????????????????????????????????????????????????????????????????????????????????????????????????????????????????TGCCCCAGTAACGGCGAGTGAAGCGGCAACAGCTCAGATTTGAAATCTGGGGGGTCCGAGTTGTAATCTGTAGAGGATGCTTTGGGCGACGCGCCTTCCGAGTCCCCTGGAACGGGACGCCAGAGAGGGTGAGAGCCCCGTATGGTCGGACGCCGAACCTCTGTAAAGCTCCTTCGACGAGTCGAGTAGTTTGGGAATGCTGCTCAAAATGGGAGGTAAATTTCTTCTAAAGCTAAATACCGGCCAGAGACCGATAGCGCACAAGTAGAGTGATCGAAAGATGAAAAGCACTTTGAAAAGAGGGTTAAATAGCACGTGAAATTGCTGAAAGGGAAGCGCTTGTGACCAGACTTGCGCCCGGTTGATCATCCAGCGTTCTCGCTGGTGCACTCTGCCGGGCTCAGGCCAGCATCGGCTCTCCCAGGGGGATAAAGGTCGCGGGAACGTAGCTCTCTCCGGGGAGTGTTATAGCCCGTGGCGGAATGCCCTTAGGGGGGGCCGAGGCCCGCGTTCGCAAGGATGCTGGCGTAATGGTCACCAGCGACCCGTCTTGAAACACGGACCAAGGAGTCAAGCATTAGGGCGAGTCTTTGGGTGCAAAACCCGCAGGCGCAATGAAAGTGAACGGAGGTGAGAGCTTCGGCGCATCATCGACCGATCCTGATGTTCTCGGATGGATTTGAGTAAGAGCCTTACCGCTTGGACCCGAAAGATGGTGAACTATGCCTGAATAGGGTGAAGCCAGAGGAAACTCTGGTGGAGGCTCGCAGCGGTTCTGACGTGCAAATCGATCGTCAAATTTGGGCATGGGGGCGAAAG-----------------???????????????????????????????????????????????????????????????????????????????????????????????????????????????????????????????????????????????????????????????????????????????????????????????????????????????????????????????????????????????????????????????????????????????????????????????????????????????????????????????????????????????????????????????????????????????????????????????????????????????????????????????????????????????????????????????????????????????????????????????????????????????????????????????????????????????????????????????????????????????????????????????????????????????????????????????????????????????????????????????????????????????????????????????????????????????????????????????????????????????????????????????????????????????????????????????????????????????????????????????????????????????????????????????????????????????????????????????????????????????????????????????????????????????????????
>Distoseptispora_amniculi__MFLUCC_17_2129
----------------------CATTACTTG-AAAACTCCCAAAACCATTGTGAATCTTACCCGTCGCTTTGGCGGGCGGCTCCAGGGCGGAGCCACTGCCCGTTGGGTCGGGTGCCCGCCGAAGGACTAGTGTATCATCAGAGTCTATCAAAACTTTCAGCAACGGATCTCTTGGTTCTGGCATCGATGAAGAACGCAGCGAAATGCGATAAGTAATGTGAATTGCAGAATTCAGTGAATCATCGAATCTTTGAACGCACATTGCGCCCGCCAGCACTCTGGCGGGCATGCCTGTTCGAGCGTCATTTCAACCCTCGGGCCGTTTGGCCCGGTGTTGGGGTGCTACGGTCCGGGACCAGTAGGCCCTCAAAAGCAGTGGCGGGCTCGCCAGGGCTCCGAGCGCAGTAGTTCTCGCTCAGGTGGCTGCTTCGGCCGTTAAAACAGAAGGTTGACCTCGGATCAGGTAGGAATACCCGCTGAACTTAAGCATATTGCCCCAGTAACGGCGAGTGAAGCGGCAACAGCTCAGATTTGAAATCTGGGGGGTCCGAGTTGTAATCTGTAGAGGATGCTTTTGGCGACGCGCCTTCCGAGTCCCCTGGAACGGGGCGCCAGAGAGGGTGAGAGCCCCGTATGGTTGGACGCCGAACCTCTGTAAAGCTCCTTCGACGAGTCGAGTAGTTTGGGAATGCTGCTCAAAATGGGAGGTAAATTTCTTCTAAAGCTAAATACCGGCCAGAGACCGATAGCGCACAAGTAGAGTGATCGAAAGATGAAAAGCACTTTGAAAAGAGGGTTAAATAGCACGTGAAATTGCTGAAAGGGAAGCGCTTGTGACCAGACTTGCGCCCGGTTGATCATCCAGCGTTCTCGCTGGTGCACTCTGCCGGGCTCAGGCCAGCATCGGCTCTCCCAGGGGGATAAAGGTCGCGGGAACGTAGCTCTCTTCGGGGAGTGTTATAGCCCGCGGCGGAATACCCTTAGGGGGGGCCGAGGCCCGCGTTCGCAAGGATGCTGGCGTAATGGTCACCAGCGACCCGTCTTGAAACACGGACCAAGGAGTCAAGCATTAGGGCGAGTCTTTGGGTGTAAAACCCGCAGGCGCAATGAAAGTGAACGGAGGTGAGAGCTTCGGCGCATCATCGACCGATCCTGATGTTCTCGGATGGATTTGAGTAAGAGCCTTACCGCTTGGACCCGAAAGATGGTGAACTATGCCTGAATAGGGTGAAGCCAGAGGAAACTCTGGTGGAGGCTCGCAGCGGTTCTGACGTGCAAATCGATCGTCAAATTTGGGCATGGGGGCGAAAGACTAATCG---------???????????????????????????????????????????????????????????????????????????????????????????????????????????????????????????????????????????????????????????????????????????????????????????????????????????????????????????????????????????????????????????????????????????????????????????????????????????????????????????????????????????????????????????????????????????????????????????????????????????????????????????????????????????????????????????????????????????????????????????????????????????????????????????????????????????????????????????????????????????????????????????????????????????????????????????????????????????????????????????????????????????????????????????????????????????????????????????????????????????????????????????????????????????????????????????????????????????????????????????????????????????????????????????????????????????????????????????????????????????????????????????????????????????????????????
>Distoseptispora_appendiculata__MFLUCC_18_0259
GTTAGTGTGAC-GCGGAGGGATCATTATTTAATTACTCCCTAAAACCACTGTGAACT-TACCTACTGCTCCGGCGGGCGACTCCAGGGCGGAGTCACTGCTCATTTAGTTGGGTGTTCGCCGAAGCGTTAGAACGTCATCAGAGCATATAAAAACTTTCAGCAACGGATCTCTTGGTTCTGGCATCGATGAAGAACGCAGCGAAATGCGATAAGTAATGTGAATTGCAGAATTCAGTGAATCATCGAATCTTTGAACGCACATTGCGCCCGCCAGCATTCTGGCGAGCATGCCTGTCCGAGCGTCATTTCAAACCCTCAGGCAAAGTGCCTGGTGTTGGGGTGCTACGCCGCCAGGTGCGTAGGCCCTGAAATTCAGTGGCGGGTCCGTTAGGGCTCCGGGCGTAGTAGTCCTCGCCTAGGCGGT-GCCCCTGCCGTGAAACAACTAGTTTGACCTCGGATCAGGTAGGAATACCCGCTGAACTTAAGCATATTGCCCTAGTAACGGCGAGTGAAGCGGCAACAGCTCAGATTTGAAATCTGGAGGGTCCGAGTTGTAATCTGCAGAGGATGCTTTTGGTGAGGTGCCTTCTGAGTCCCCTGGAACGGGGCGCCATAGAGGGTGAGAGCCCCGTATAGTTGGACACCGAGCCTCTGTAAAGCTCCTTCGACGAGTCGAGTAGTTTGGGAATGCTGCTCTAAATGGGAGGTAAATTTCTTCTAAAGCTAAATACCGGCCAGAGACCGATAGCGCACAAGTAGAGTGATCGAAAGATGAAAAGCACTTTGAAAAGAGGGTTAAATAGCACGTGAAATTGCTGAAAGGGAAGCGCTTGTGACCAGACTTGTGCCCAGCGGATCATCCGGCGTTCTCGCCGGTGCACTCCACTGGGTTCAGGCCAGCATCGGTTTCGCCAGGGGGACAAAAGCCTTGGGAACGTAGCTCTCTTCGGGGAGTGTTATAGCCCGTGGCACAATGCCCTTAGGCGGGACCGAGGTTCGCGCTCGCAAGGATGCTGGCGTAATGGTCATCAGCGACCCGTCTTGAAACACGGACCAAGGAGTCAAGCATTAGGGCGAGTCTTTGGGTGTAAAACCCGCAGGCGCAATGAAAGTGAACGTAGGTGAGAGCTTCGGCGCATCATCGACCGATCCTGATGTTTTCGGATGGATTTGAGTAAGAGCCTTACCGCTTGGACCCGAAAGATGGTGAACTATGCCTGAATAGGGTGAAGCCAGAGGAAACTCTGGTGGAGGCTCGCAGCGGTTCTGACGTGCAAATCGATCGTCAAATTTGGGCATGGGGGCGAAAGACTAATCGAACCCTCTA------------CTCATCATTGCCGCTGGTACTGGTGAGTTCGAGGCCGGTATCTCCAAGGATGGTCAGACTCGTGAGCACGCTTTGCTTGCCTACACCCTCGGTGTGAAGCAGCTCATCGTGGCCATCAACAAGATGGACACCACCAAGTGGTCCGAGGATCGTTACAACGAAATCATCAAGGAGACCTCCAACTTCATCAAGAAGGTCGGCTACAACCCCAAGCAGGTTGCCTTCGTCCCTATCTCCGGCTTTAATGGCGACAACATGCTTACGGCCTCCTCCAACTGCCCCTGGTACAAGGGCTGGGAGAAGGAGATCAAGGGTGGCAAGGTCACCGGCAAGACCCTCCTCGAGGCTATTGATGCCATCGAGCCTCCCAAGCGTCCCACCGACAAGCCTCTCCGCCTTCCCCTTCAGGATGTCTACAAGATTGGTGGTATCGGAACTGTCCCCGTCGGCCGTATCGAGACTGGTATCCTCAAGCCTGGTATGGTCGTTACGTTCGCTCCTTCCAACGTCACTACTGAAGTCAAGTCCGTCGAAATGCACCACGAGCAGCTTACTGAGGGTGTTCCCGGTGACAACGTTGGCTTCAACGTGAAGAACGTCTCCGTCAAGGAAATCCGTCGTGGCAACGTCGCTGGTGACTCCAAGAACGACCCCCCTGCTGGTTGCGCTTCTTTCACGGCCCAGGTTATCGTCTTGAATCACCCCGGTCAGGTCGGTGCCGGTTACGCCCCTGTTCTGGACTGCCACACCGCACACATCGCTTGCAAGTTCTCTGAGATCCTCGAGAAGATTGATCGCCGAACGGGCAAGTCAGTCGAGAACAACCCCAAGTTCATCAAGTCGGGCGACGCCGCCATCGTCAAGATGATTCCGTCCAAGCCAATGTGCGTGGAGGCTTTCACTGACT
>Distoseptispora_aqualignicola__KUNCC_21_10729
------------GCGGAGGGATCATTACTTGAAAGACTCAATAACCATCTGTGAATTATACCTGTTGCTTCGGCGGGCGGCCCCTGGGAGGGGCCAAGGCCCGTTGGGTTGGGTGCCCGCCGGAGGACTCAGGTACTGTCTGAGTCTATAAAAACTTTCAACAACGGATCTCTTGGTTCTGGCATCGATGAAGAACGCAGCGAAATGCGATAAGTAATGTGAATTGCAGAATTCAGTGAATCATCGAATCTTTGAACGCACATTGCGCCCGCCAGCACTCTGGCGGGCATGCCTGTTCGAGCGTCATTTCAACCCTCAGGCCGTTTGGCCTGGTGTTGGGGCACTGCCGTCCCGGGCGCGCAGGCCCTGAAAATCAGTGGCGGGCTCGCTAGCACTCCGGGCGTAGTAGATCTCGTCTAGGTGGTCGGTCTTGCCGTCAAAACGCAAGGTTGACCTCGGATCAGGTAGGAATACCCGCTGAACTTAAGCATATTGCCCTAGTAACGGCGAGTGAAGCGGCAACAGCTCAGATTTGAAATCTGGAGGGTCCGAGTTGTAATCTGTAGAGGATGCTTTTGGCGAGGTGCCTTCTAAGTCCCCTAGAACGGGGCGCCATAGAGGGTGAGAGCCCCGTACAGTTGGACACCGAACCTTTGTAAAGCTCCTTCGACGAGTCGAGTAGTTTGGGAATGCTGCTCAAAATGGGAGGTATATTTCTTCTAAAGCTAAATACCGGCCAGAGACCGATAGCGCACAAGTAGAGTGATCGAAAGATGAAAAGCACTTTGAAAAGAGGGTTAAATAGCACGTGAAATTGTTGAAAGGGAAGCGCTTGTGACCAGACTTGCGCCCGGTGAATCATCCAGCGTTCTCGCTGGTGCACTTTGCCGGGCTCAGGCCAGCATCGGTTCTTCCAGGGGGATAAAGGTCTCGGGAACGTAGCTCTCTTCGGGGAGTGTTATAGCCCGTGGCATAATACCTTTGGG-GGGACCGAGGACCGCGCTCGCAAGGATGCTGGCGTAATGGTCATCAGCGACCCGTCTTGAAACACGGACCAAGGAGTCAAGCATTAGGGCGAGTCTTTGGGTGTAAAACCCGCAGGCGCAATGAAAGTGAACGGAGGTGAGAGCTTCGGCGCATCATCGACCGATCCTGATGTTCTCGGATGGATTTGAGTAAGAGCCTTACCGCTTGGACCCGAAAGATGGTGAACTATGCCTGAATAGGGTGAAGCCAGAGGAAACTCTGGTGGAGGCTCGCAGCGGTTCTGACGTGCAAATCGATCGTCAAATTTGGGCATGGGGGCGAAAGACTAATC------------------------CATTATCGCTGCCGGTACTGGTGAGTTCGAGGCTGGTATCTCCAAGGATGGCCAGACTCGTGAGCACGCCCTGCTTGCCTACACCCTGGGTGTCAAGCAGCTCATCTGCGCCATCAACAAGATGGACACCACCAAGTGGTCAGAGGACCGTTTCAATGAAATCATCAAGGAGACGTCCAACTTCATCAAGAAGGTCGGCTACAACCCCAAGCAGGTCGCCTTCGTCCCTATCTCTGGCTTCCACGGCGACAACATGTTGGCTGCCTCCACCAACTGCCCCTGGTACAAGGGCTGGGAGAAGGAGGCCAAGGGTGCCAAGTCTTCTGGTAAGACCCTGCTCGAGGCCATCGACGCCATCGAGCAACCCAAGCGTCCTACCGACAAGCCTCTGCGTCTCCCGCTCCAGGATGTCTACAAGATCGGTGGTATCGGAACTGTCCCTGTCGGCCGTATCGAGACTGGTATCCTCAAGCCCGGTATGGTCGTCACTTTCGCTCCCTCCAACGTCACCACTGAAGTCAAGTCCGTCGAGATGCACCACGAGCAGCTTACTGAGGGTGTTCCCGGCGACAACGTCGGCTTCAACGTGAAGAACGTTTCCGTCAAGGAAATCCGCCGTGGAAACGTCGCTGGTGACTCCAAGAACGACCCTCCTGCTGGCTGCGCCAACTTCACTGCTCAGGTCATTGTCCTCAACCACCCTGGTCAGGTCGGCCCTGGTTACGCTCCCGTCTTGGATTGCCACACCGCCCACATCGCCTGCAAGTTCTCTGAGATCACCGAGAAGATCGACCGCCGTACCGGCAAGTCAGTTGAGAACAACCCCAAGTTCATCAAGTCTGGTGACGCCGCTATCGTCAAGATGATTCCGTCCAAGCCGATGTGCGTTGAGGCCTTCACTGACT
>Distoseptispora_aquamyces__KUNCC_21_10731
---------------------TCATTACTTGAAAGACTCAATAACCATCTGTGAATTATACCTGTTGCTTCGGCGGGCGGCCCCTGGGAGGGGCCAAGGCCCGTTGGGTTGGGTGCCCGCCGGAGGACTCAGGTACTGTCTGAGTCTATAAAAACTTTCAACAACGGATCTCTTGGTTCTGGCATCGATGAAGAACGCAGCGAAATGCGATAAGTAATGTGAATTGCAGAATTCAGTGAATCATCGAATCTTTGAACGCACATTGCGCCCGCCAGCACTCTGGCGGGCATGCCTGTTCGAGCGTCATTTCAACCCTCAGGCCGTTTGGCCTGGTGTTGGGGCACTGCCGTCCCGGGCGCGCAGGCCCTGAAAACCAGTGGCGGGCTCGCTAGCACTCCGGGCGTAGTAGATCTCGTCTAGGTGGTCGGTCTTGCCGTCAAAACACAAGGTTGACCTCGGATCAGGTAGGAATACCCGCTGAACTTAAGCATATTGCCCTAGTAACGGCGAGTGAAGCGGCAACAGCTCAGATTTGAAATCTGGAGGGTCCGAGTTGTAATCTGTAGAGGATGCTTTTGGCGAGGTGCCTTCTAAGTCCCCTAGAACGGGGCGCCACAGAGGGTGAGAGCCCCGTACAGTTGGACACCGAACCTTTGTAAAGCTCCTTCGACGAGTCGAGTAGTTTGGGAATGCTGCTCAAAATGGGAGGTATATTTCTTCTAAAGCTAAATACCGGCCAGAGACCGATAGCGCACAAGTAGAGTGATCGAAAGATGAAAAGCACTTTGAAAAGAGGGTTAAATAGCACGTGAAATTGTTGAAAGGGAAGCGCTTGTGACCAGACTTGCGCCCGGTGAATCATCCAGCGTTCTCGCTGGTGCACTTTGCCGGGCTCAGGCCAGCATCGGTTCTCCCAGGGGGATAAAGGTCTCGGGAACGTAGCTCTCTTCGGGGAGTGTTATAGCCCGTGGCATAATACCTTTGGG-GGGACCGAGGACCGCGCTCGCAAGGATGCTGGCGTAATGGTCATCAGCGACCCGTCTTGAAACACGGACCAAGGAGTCAAGCATTAGGGCGAGTCTTTGGGTGTAAAACCCGCAGGCGCAATGAAAGTGAACGGAGGTGAGAGCTTCGGCGCATCATCGACCGATCCTGATGTTCTCGGATGGATTTGAGTAAGAGCCTTACCGCTTGGACCCGAAAGATGGTGAACTATGCCTGAATAGGGTGAAGCCAGAGGAAACTCTGGTGGAGGCTCGCAGCGGTTCTGACGTGCAAATCGATCGTCAAATTTGGGCATGGGGGCGAAAGACTAATC----------GACTGCGCTATTCTTATTATCGCTGCCGGTACTGGTGAGTTCGAGGCTGGTATCTCCAAGGATGGCCAGACTCGTGAGCACGCCCTGCTTGCCTACACCCTGGGTGTCAAGCAGCTCATCTGCGCCATCAACAAGATGGACACCACCAAGTGGTCAGAGGACCGTTTCAACGAAATCATCAAGGAGACGTCCAACTTCATCAAGAAGGTCGGCTACAACCCCAAGCAGGTCGCCTTCGTCCCTATCTCTGGCTTCCACGGCGACAACATGTTGGCTGCCTCCACCAACTGCCCCTGGTACAAGGGCTGGGAGAAGGAGGCCAAGGGTGCCAAGTCTTCTGGTAAGACCCTGCTCGAGGCCATCGACGCCATCGAGCAACCCAAGCGTCCTACCGACAAGCCTCTGCGTCTCCCACTCCAGGATGTCTACAAGATCGGTGGTATCGGAACTGTCCCTGTCGGCCGTATCGAGACTGGTATCCTCAAGCCTGGTATGGTCGTCACTTTTGCTCCCTCCAACGTCACCACTGAAGTCAAGTCCGTCGAGATGCACCACGAGCAGCTTACTGAGGGTGTTCCCGGCGACAACGTCGGCTTCAACGTGAAGAACGTCTCCGTCAAGGAAATCCGCCGTGGAAACGTCGCTGGTGATTCCAAGAACGACCCTCCTGCTGGCTGCGCCAACTTCACTGCTCAGGTCATTGTCCTCAACCACCCTGGTCAGGTCGGTCCTGGTTACGCTCCCGTCTTGGATTGCCACACCGCCCACATCGCCTGCAAGTTCTCTGAGATCACCGAGAAGATCGACCGCCGTACCGGCAAGTCAGTTGAGAACAACCCCAAGTTCATCAAGTCTGGTGACGCCGCTATCGTCAAGATGATTCCGTCCAAGCCGATGTGCGTTGAGGCC----------
>Distoseptispora_aquatica__MFLUCC_16_0904
-------------------------------------TCCATAAACCATTGTGAATCTTACCCGTTGCTTTGGCGGGCGGCTCCAGGGCGGAGTCACTACCCGTTGGGTCGGGCGCCCGCCGAAGGACTGTACGGATCTCAGAGTCTATCAAAACTTTCAGCAACGGATCTCTTGGTTCTGGCATCGATGAAGAACGCAGCGAAATGCGATAAGTAATGTGAATTGCAGAATTCAGTGAATCATCGAATCTTTGAACGCACATTGCGCCCGCCAGCACTCTGGCGGGCATGCCTGTTCGAGCGTCATTTCAACCCTCGGGCCGTTTGGCCCGGTGTTGGGGCGCTACGGGTCCGGACCTGTAGGCCCTCAAAAGCAGTGGCGGGCTCGCCAGGACTCCGAGCGTAGTAGTTCTCGCTCAGGCGGCTGCTTCGGCCGTTAAAACAGAAGGTTGACCTCGGATCAGGTAGGAATACCCGCTGAACTTAAGCATAT----------------------GCGGCAACAGCTCAGATTTGAAATCTGGGGGGTCCGAGTTGTAATCTGTAGAGGATGCTTTTGGCGACGCGCCTTCCGAGTCCCCTGGAACGGGGCGCCAGAGAGGGTGAGAGCCCCGTATGGTTGGACGCCGAACCTCTGTAAAGCTCCTTCGACGAGTCGAGTAGTTTGGGAATGCTGCTCAAAATGGGAGGTAAATTTCTTCTAAAGCTAAATACCGGCCAGAGACCGATAGCGCACAAGTAGAGTGATCGAAAGATGAAAAGCACTTTGAAAAGAGGGTTAAATAGCACGTGAAATTGCTGAAAGGGAAGCGCTTGTGACCAGACTTGCGCCCGGTTGATCATCCAGCGTTCTCGCTGGTGCACTCTGCCGGGCTCAGGCCAGCATCGGCTCTCCCAGGGGGATAAAGGTCGCGGGAACGTAGCTCTCTCCGGGGAGTGTTATAGCCCGTGGCGGAATGCCCTTAGGGGGGGCCGAGGCCCGCGTTCGCAAGGATGCTGGCGTAATGGTCACCAGCGACCCGTCTTGAAACACGGACCAAGGAGTCAAGCATTAGGGCGAGTCTTTGGGTGCAAAACCCGCAGGCGCAATGAAAGTGAACGGAGGTGAGAGCTTCGGCGCATCATCGACCGATCCTGATGTTCTCGGATGGATTTGAGTAAGAGCCTTACCGCTTGGACCCGAAAGATGGTGAACTATGCCTGAATAGGGTGAAGCCAGAGGAAACTCTGGTGGAGGCTCGCAGCGGTTCTGACGTGCAAATCGATCGTCAAATTTGGGCATGGGGGCGAAAGACTAATCGAACCATCTA???????????????????????????????????????????????????????????????????????????????????????????????????????????????????????????????????????????????????????????????????????????????????????????????????????????????????????????????????????????????????????????????????????????????????????????????????????????????????????????????????????????????????????????????????????????????????????????????????????????????????????????????????????????????????????????????????????????????????????????????????????????????????????????????????????????????????????????????????????????????????????????????????????????????????????????????????????????????????????????????????????????????????????????????????????????????????????????????????????????????????????????????????????????????????????????????????????????????????????????????????????????????????????????????????????????????????????????????????????????????????????????????????????????????????????
>Distoseptispora_aquatica__S_965
GTTGGTGAACCAGCGGAGGGATCATTACTTGCAAAACTCCATAAACCATTGTGAATCTTACCCGTTGCTTTGGCGGGCGGCTCCAGGGCGGAGTCACTACCCGTTGGGTCGGGTGCCCGCCGAAGGACTGTACGGATCTCAGAGTCTATCAAAACTTTCAGCAACGGATCTCTTGGTTCTGGCATCGATGAAGAACGCAGCGAAATGCGATAAGTAATGTGAATTGCAGAATTCAGTGAATCATCGAATCTTTGAACGCACATTGCGCCCGCCAGCACTCTGGCGGGCATGCCTGTTCGAGCGTCATTTCAACCCTCGGGCCGTTTGGCCCGGTGTTGGGGCGCTACGGGTCCGGACCTGTAGGCCCTCAAAAGCAGTGGCGGGCTCGCCAGGACTCCGAGCGTAGTAGTTCTCGCTCAGGCGGCTGCTTCGGCCGTTAAAACAGAAGGTTGACCTCGGATCAGGTAGGAATACCCGCTGAACTTAAGCATAT--------------------------------------TTTGAAATCTGGGGGGTCCGAGTTGTAATCTGTAGAGGATGCTTTTGGCGACGCGCCTTCCGAGTCCCCTGGAACGGGGCGCCAGAGAGGGTGAGAGCCCCGTATGGTTGGACGCCGAACCTCTGTAAAGCTCCTTCGACGAGTCGAGTAGTTTGGGAATGCTGCTCAAAATGGGAGGTAAATTTCTTCTAAAGCTAAATACCGGCCAGAGACCGATAGCGCACAAGTAGAGTGATCGAAAGATGAAAAGCACTTTGAAAAGAGGGTTAAATAGCACGTGAAATTGCTGAAAGGGAAGCGCTTGTGACCAGACTTGCGCCCGGTTGATCATCCAGCGTTCTCGCTGGTGCACTCTGCCGGGCTCAGGCCAGCATCGGCTCTCCCAGGGGGATAAAGGTCGCGGGAACGTAGCTCTCTCCGGGGAGTGTTATAGCCCGTGGCGGAATGCCCTTAGGGGGGGCCGAGGCCCGCGTTCGCAAGGATGCTGGCGTAATGGTCACCAGCGACCCGTCTTGAAACACGGACCAAGGAGTCAAGCATTAGGGCGAGTCTTTGGGTGCAAAACCCGCAGGCGCAATGAAAGTGAACGGAGGTGAGAGCTTCGGCGCATCATCGACCGATCCTGATGTTCTCGGATGGATTTGAGTAAGAGCCTTACCGCTTGGACCCGAAAGATGGTGAACTATGCCTGAATAGGGTGAAGCCAGAGGAAACTCTGGTGGAGGCTCGCAGCGGTTCTGACGTGCAAATCGATCGTCAAATTTGGGCATGGGGGCGAAAGACTAATCGAACCATTAC-------------------TTGCTGCCGGTACTGGTGAGTTCGAGGCTGGTATCTCCAAGGATGGCCAGACTCGTGAGCACGCTCTGCTTGCCTACACCTTGGGTGTGAAGCAGCTCATCGTTGCCATCAACAAGATGGACACCACCAAGTGGTCTGAGAGCCGTTACAACGAAATTATCAAGGAGACGTCCAACTTCATCAAGAAGGTCGGCTACAACCCCAAGCAGGTCGCCTTCGTTCCCATCTCCGGCTTCAACGGCGACAACATGCTTGCTGCCTCCTCCAACTGCCCTTGGTACAAGGGCTGGGAGAAGGAGGTCAAGGGCGGCAAAGCCTCTGGCAAGACCCTTCTCGAGGCCATCGATGCCATTGAGCCTCCCAAGCGTCCTACGGACAAGCCTCTGCGTCTCCCTCTCCAGGATGTCTACAAGATTGGTGGTATTGGAACTGTGCCTGTCGGCCGTATCGAGACTGGTATCCTCAAGCCCGGTATGGTCGTTACATTCGCTCCCTCCAACGTCACCACTGAAGTCAAGTCCGTCGAGATGCACCACGAGCAGCTGACGGAGGGTGTCCCCGGCGACAACGTCGGCTTCAACGTGAAGAACGTCTCCGTCAAGGAAATCCGCCGAGGCAACGTTGCTGGTGACTCCAAGAACGATCCTCCTGCTGGTGCCGCTTCTTTCACCGCCCAGGTCATCGTCCTCAACCACCCCGGTCAGGTCGGCGCTGGCTACGCTCCCGTCTTGGATTGCCACACTGCCCACATCGCCTGCAAGTTCTCCGAGATCCTGGAGAAGATCGACCGCCGAACGGGCAAGTCTGTCGAGAACAACCCCAAGTTCATCAAGTCTGGTGACGCTGCCATCGTCAAGATGATTCCGTCCAAGCCTATGTGCG------------------
>Distoseptispora_aquisubtropica__GZCC_22_0075
GTTGGTGAACCAGCGGAGGGATCATTATTTGCAAAACTCCCTAAACCACTGTGAATCTTACCCGTTGCTCTGGCGGGCGGCTCCAGGGCGGAGCCACTGTCCGTTAGGTCGGGCGCCCGCCGGAGGACTCGGGTGATCTCAGAGTCTATCAAAACTTTCAGCAACGGATCTCTTGGTTCTGGCATCGATGAAGAACGCAGCGAAATGCGATAAGTAATGTGAATTGCAGAATTCAGTGAATCATCGAATCTTTGAACGCACATTGCGCCCGCCAGCACTCTGGCGGGCATGCCTGTTCGAGCGTCATTTCAACCCTCGGGCCGTTTGGCCCGGTGTTGGGGTGCTACCGTCCCGACGCCGTAGGCCCTTAAAACCAGTGGCGGGCTCGCCAGGACTCCGAGCGCAGTAGTTCTCGCTCAGGCGGCTGCTTCGGCCGTTAAA----------------------------------------------------TGCCCCAGTAACGGCGAGTGAAGCGGCAACAGCTCAGATTTGAAATCTGGGGGGCCCGAGTTGTAATCTGTAGAGGATGCTTTTGGCGACGCGCCTTCCGAGTCCCCTGGAACGGGGCGCCAGAGAGGGTGAGAGCCCCGTATGGTTGGACGCCGAACCTCTGTAAAGCTCCTTCGACGAGTCGAGTAGTTTGGGAATGCTGCTCAAAATGGGAGGTAAATTTCTTCTAAAGCTAAATACCGGCCAGAGACCGATAGCGCACAAGTAGAGTGATCGAAAGATGAAAAGCACTTTGAAAAGAGGGTTAAATAGCACGTGAAATTGCTGAAAGGGAAGCGCTTGTGACCAGACTTGCGCCCGGTTGATCATCCAGCGTTCTCGCTGGTGCACTCTGCCGGGCTCAGGCCAGCATCGGCTCTCCCAGGGGGATAAAGGTCGCGGGAACGTAGCTCTCTCCGGGGAGTGTTATAGCCCGTGGCGGAATGCCCTTAGGGGGGGCCGAGGCCCGCGTTCGCAAGGATGCTGGCGTAATGGTCACCAGCGACCCGTCTTGAAACACGGACCAAGGAGTCAAGCATTAGGGCGAGTCTTTGGGTGTAAAACCCGCAGGCGCAATGAAAGTGAACGGAGGTGAGAGCTTCGGCGCATCATCGACCGATCCTGATGTTCTCGGATGGATTTGAGTAAGAGCCTTACCGCTTGGACCCGAAAGATGGTGAACTATGCCTGAATAGGGTGAAGCCAGAGGAAACTCTGGTGGAGGCTCGCAGCGGTTCTGACGTGCAAATCGATCGTCAAATTTGGGCATGGGGGCGAAAGACTAATCGA--------GACTGCGCTATTCTAATTATTGCTGCTGGTACTGGTGAATTCGAGGCTGGTATCTCCAAGGATGGCCAGACTCGTGAGCACGCTCTGCTTGCCTACACTCTTGGTGTGAAGCAGCTCATTGTCGCCATCAACAAGATGGACACCACCAAGTGGTCTGAGGATCGTTACAACGAGATCATCAAGGAGACGTCCAACTTCATCAAGAAGGTCGGCTACAACCCCAAGCAGGTCGCATTCGTTCCCATCTCTGGCTTCAACGGCGACAACATGCTTACCCCCTCCCCCAACTGCCCCTGGTACAAGGGTTGGGAGAAGGAGATCAAGGGCGGCAAGGTCTCTGGCAAGACTCTTCTTGAGGCCATCGACTCCATCGAGCCTCCCAAGCGTCCCACAGACAAGCCTCTGCGTCTTCCGCTTCAGGATGTCTACAAGATTGGCGGTATCGGAACCGTGCCTGTCGGCCGTATCGAGACTGGTATCCTCAAGCCCGGTATGGTCGTCACTTTCGCTCCCTCCAATGTCACCACTGAAGTCAAGTCCGTCGAGATGCACCACGAGCAGCTGACGGAGGGTGTTCCCGGTGACAACGTTGGCTTCAACATAAAGAACGTATCCGTCAAGGAAATCCGCCGAGGCAACGTCGCTGGTGACTCCAAGAACGACCCTCCTGCTGGTGCTGCTTCCTTCACCGCCCAGGTCATCGTCCTCAACCACCCCGGTCAGGTCGGTGCCGGCTACGCTCCCGTCCTGGATTGCCACACCGCCCACATTGCTTGCAAGTTCTCCGAGATCCTTGAGAAGATCGACCGCCGAACGGGCAAGTCCGTCGAGAACAACCCCAAGTTCATCAAGTCCGGTGACGCTGCCATCGTCAAGATGGTGCCGTCCAAGCCCATGTGCGTTGAGGCTTTCACTGACT
>Distoseptispora_atroviridis__GZCC_20_0511
----------------------CATTACGTTTTTTACTCCCTAAACCACTGTGAATC-TACCTACTGCTCCGGCGGGTGGCTCCAGGGCGGAGCCACTGCCCGTTGGGTCGGGTGCCCGCCGAAGCGTTTGGGCGTCTTCAGAGCCTATAAAAACTTTCAGCAACGGATCTCTTGGTTCTGGCATCGATGAAGAACGCAGCGAAATGCGATAAGTAATGTGAATTGCAGAATTTAGTGAATCATCGAATCTTTGAACGCACATTGCGCCCGCCAGCATTCTGGCGGGCATGCCTGTCCGAGCGTCATTTCAACCCCTCGGGCGAAGCGTCCGGTGTTGGGGCGCTGCGACGCCGGCGGCGCAGGCCCTCAAAGTCAGTGGCGGGTCCGTCAGGGCTCCGGGCGCAGTAGTCCTCGCCCAGGCGGC-GCCCCCGCCGTGAAAGAACCAGTTTGACCTCGGATCAGGTAGGAATACCCGCTGAACTTAAG-----TGCCCCAGTAACGGCGAGTGAAGCGGCAACAGCTCAGATTTGAAATCTGGGGGGTCCGAGTTGTAATCTGCAGAGGATGCTTTTGGCGACGCGCCTTCCGAGTCCCCTGGAACGGGGCGCCACAGAGGGTGAGAGCCCCGTATGGTTGGACGCCGAGCCTCTGTAAAGCTCCTTCGACGAGTCGAGTAGTTTGGGAATGCTGCTCTAAATGGGAGGTAAATTTCTTCTAAAGCTAAATACCGGCCAGAGACCGATAGCGCACAAGTAGAGTGATCGAAAGATGAAAAGCACTTTGAAAAGAGGGTTAAAAAGCACGTGAAATTGCTGAAAGGGAAGCGCTCGTGACCAGACTTGCGCCCGGCGGATCAACCGGCGTTCTCGCCGGTGCACTCCGCCGGGTCCAGGCCAGCATCGGTTTCGCCAGGGGGACAAAAGCCGCTGGAACGTAGCTCTCTACGGGGAGTGTTATAGCCTGCGGCACAATGCCCTTAGGCGGGACCGAGGCCCGCGCTCGCAAGGATGCTGGCGTAATGGTCACCAGCGACCCGTCTTGAAACACGGACCAAGGAGTCAAGCATTAGGGCGAGTCTTTGGGTGTAAAACCCGCAGGCGCAATGAAAGTGAACGTAGGTGAGAGCTTCGGCGCATCATCGACCGATCCTGATGTTCTCGGATGGATTTGAGTAAGAGCCTTACCGCTTGGACCCGAAAGATGGTGAACTATGCCTGAATAGGGTGAAGCCAGAGGAAACTCTGGTGGAGGCTCGCAGCGGTTCTGACGTGCAAATCGATCGTCAAATTTGGGCAT-------------------------------------ATTCTCATCATTGCCGCTGGTACTGGTGAGTTCGAGGCCGGTATCTCCAAGGATGGCCAGACTCGTGAGCACGCTCTGCTTGCCTACACACTGGGTGTGAAGCAGCTCATCGTTGCCATCAATAAGATGGACACCACCAAGTGGTCTGAGGATCGTTACAACGAAATCATCAAGGAGACTTCCAATTTCATCAAGAAGGTCGGCTACAACCCCAAGCAGGTTGCCTTTGTCCCCATCTCTGGCTTCAACGGCGACAACATGCTTGCTGCCTCGAGCAACTGCCCCTGGTACAAGGGTTGGGAGAAGGAGATCAAGGGTAACAAGATTACTGGCAAGACTCTCCTCGAGGCCATCGATGCTATTGAGCAACCCAAGCGTCCTACCGACAAGCCCCTCCGCCTTCCCCTTCAGGATGTTTACAAGATTGGTGGTATCGGAACTGTGCCTGTCGGCCGTATCGAGACTGGCATCATCAAGCCTGGTATGGTCGTCACCTTCGCTCCCTCCAACGTCACCACTGAAGTCAAGTCTGTCGAGATGCACCACGAACAGCTTACTGAGGGTGTTCCCGGCGACAACGTTGGCTTCAACGTGAAGAACGTCTCTGTCAAGGAAATCCGTCGTGGCAACGTCGCCGGTGACTCCAAGAACGACCCTCCTTCTGGCTGTGCCTCATTCACTGCACAGGTCATCGTCCTCAACCACCCTGGTCAGGTTGGTGCTGGCTACGCCCCTGTTCTGGATTGCCACACTGCCCACATCGCCTGCAAGTTCTCTGAGATCCTCGAGAAGATTGATCGCCGAACGGGCAAGTCGGTTGAGAACAACCCCAAGTTCATCAAGTCGGGCGACGCCGCCATCGTCAAGATGATTCCGTCCAAGCCCATGTGCGTTGAGGCTT---------
>Distoseptispora_bambusae__MFLUCC_14_0583
GTTGGTGAACCAGCGGAGGGATCATTACTTGAAAGACTCAATAACCATCTGTGAATTATACCTGTTGCTTCGGCGGGCGGCTCCTGGGAGGGGCCACGGCCCATTGGGTTGGGTGCCCGCCGGAGGACTCAGGTACTGTCTGAGTCTATAAAAACTTTCAACAACGGATCTCTTGGTTCTGGCATCGATGAAGAACGCAGCGAAATGCGATAAGTAATGTGAATTGCAGAATTCAGTGAATCATCGAATCTTTGAACGCACATTGCGCCCGCCAGCACTCTGGCGGGCATGCCTGTTCGAGCGTCATTTCAACCCTCAGGCCGTTTGGCCTGGTGTTGGGGCACTGCCGTCCCGGGCGCGCAGGCTCTGAAAATCAGTGGCGGGCTCGCTAGCACTCCGGGCGTAGTAGATCTCGTCTAGGTGGTCGGTCTTGCCGTC-------------------------------------------------------TGCCCTAGTAACGGCGAGTGAAGCGGCAACAGCTCAGATTTGAAATCTGGAGGGTCCGAGTTGTAATCTGTAGAGGATGCTTTTGGCGAGGTGCCTTCTAAGTCCCCTAGAACGGGGCGCCATAGAGGGTGAGAGCCCCGTACAGTTGGACACCGAACCTTTGTAAAGCTCCTTCGACGAGTCGAGTAGTTTGGGAATGCTGCTCAAAATGGGAGGTATATTTCTTCTAAAGCTAAATACCGGCCAGAGACCGATAGCGCACAAGTAGAGTGATCGAAAGATGAAAAGCACTTTGAAAAGAGGGTTAAATAGCACGTGAAATTGTTGAAAGGGAAGCGCTTGTGACCAGACTTGCGCCCGGTGAATCATCCAGCGTTCTCGCTGGTGCACTTTGCCGGGCTCAGGCCAGCATCGGTTCTCCTAGGGGGATAAAAGTCTCGGGAACGTAGCTCTCTTCGGGGAGTGTTATAGCCCGTGGCATAATACCCTTGGG-GGGACCGAGGACCGCGCTCGCAAGGATGCTGGCGTAATGGTCATCAGCGACCCGTCTTGAAACACGGACCAAGGAGTCAAGCATTAGGGCGAGTCTTTGGGTGTAAAACCCGCAGGCGCAATGAAAGTGAACGGAGGTGAGAGCTTCGGCGCATCATCGACCGATCCTGATGTTCTCGGATGGATTTGAGTAAGAGCCTTACCGCTTGGACCCGAAAGATGGTGAACTATGCCTGAATAGGGTGAAGCCAGAGGAAACTCTGGTGGAGGCTCGCAGCGGTTCTGACGTGCAAATCGATCGTCAAATTTGGGCATGGGGGCGAAAGACTAATCGAACCATCTA???????????????????????????????????????????????????????????????????????????????????????????????????????????????????????????????????????????????????????????????????????????????????????????????????????????????????????????????????????????????????????????????????????????????????????????????????????????????????????????????????????????????????????????????????????????????????????????????????????????????????????????????????????????????????????????????????????????????????????????????????????????????????????????????????????????????????????????????????????????????????????????????????????????????????????????????????????????????????????????????????????????????????????????????????????????????????????????????????????????????????????????????????????????????????????????????????????????????????????????????????????????????????????????????????????????????????????????????????????????????????????????????????????????????????????
>Distoseptispora_bambusae__MFLUCC_20_0091
GTTGGTGAACCAGCGGAGGGATCATTACTTGAAAGACTCAATAACCATCTGTGAATTATACCTGTTGCTTCGGCGGGCGGCCCCTGGGAGGGGCCACGGCCCATTGGGTTGGGTGCCCGCCGGAGGACTCAGGTACTGTCTGAGTCTATAAAAACTTTCAACAACGGATCTCTTGGTTCTGGCATCGATGAAGAACGCAGCGAAATGCGATAAGTAATGTGAATTGCAGAATTCAGTGAATCATCGAATCTTTGAACGCACATTGCGCCCGCCAGCACTCTGGCGGGCATGCCTGTTCGAGCGTCATTTCAACCCTCAGGCCGTTTGGCCTGGTGTTGGGGCACTGCCGTCCCGGGCGCGCAGGCTCTGAAAATCAGTGGCGGGCTCGCTAGCACTCCGGGCGTAGTAGATCTCGTCTAGGTGGTCGGTCTTGCCGTCAAAATA-------------------------------------------------TGCCCTAGTAACGGCGAGTGAAGCGGCAACAGCTCAGATTTGAAATCTGGAGGGTCCGAGTTGTAATCTGTAGAGGATGCTTTTGGCGAGGTGCCTTCTAAGTCCCCTAGAACGGGGCGCCATAGAGGGTGAGAGCCCCGTACAGTTGGACACCGAACCTTTGTAAAGCTCCTTCGACGAGTCGAGTAGTTTGGGAATGCTGCTCAAAATGGGAGGTATATTTCTTCTAAAGCTAAATACCGGCCAGAGACCGATAGCGCACAAGTAGAGTGATCGAAAGATGAAAAGCACTTTGAAAAGAGGGTTAAATAGCACGTGAAATTGTTGAAAGGGAAGCGCTTGTGACCAGACTTGCGCCCGGTGAATCATCCAGCGTTCTCGCTGGTGCACTTTGCCGGGCTCAGGCCAGCATCGGTTCTCCTAGGGGGATAAAAGTCTCGGGAACGTAGCTCTCTTCGGGGAGTGTTATAGCCCGTGGCATAATACCCTTGGG-GGGACCGAGGACCGCGCTCGCAAGGATGCTGGCGTAATGGTCATCAGCGACCCGTCTTGAAACACGGACCAAGGAGTCAAGCATTAGGGCGAGTCTTTGGGTGTAAAACCCGCAGGCGCAATGAAAGTGAACGGAGGTGAGAGCTTCGGCGCATCATCGACCGATCCTGATGTTCTCGGATGGATTTGAGTAAGAGCCTTACCGCTTGGACCCGAAAGATGGTGAACTATGCCTGAATAGGGTGAAGCCAGAGGAAACTCTGGTGGAGGCTCGCAGCGGTTCTGACGTGCAAATCGATCGTCAAATTTGGGCATGGGGGCGAAAGACTAATCGAACCATCTAGACTGCGCTATTCTCATTATCGCTGCCGGTACTGGTGAGTTCGAGGCTGGTATCTCCAAGGATGGCCAGACTCGTGAGCACGCCCTGCTTGCCTACACCCTGGGTGTCAAGCAGCTCATCTGCGCCATCAACAAGATGGATACCACCAAGTGGTCAGAGGACCGTTTCAACGAAATCATCAAGGAGACGTCCAACTTCATTAAGAAGGTCGGCTACAACCCCAAGCAGGTCGCATTCGTTCCCATCTCTGGCTTCCACGGCGACAACATGCTGGAGGCTTCCAAGAACTGCCCCTGGTACAAGGGCTGGGAGAAGGAGGCCAAGGGTGCCAAGTCTTCTGGTAAGACCCTGCTCGAGGCCATCGACGCCATCGAGCCCCCCAAGCGTCCCACCGACAAGCCCCTGCGTCTCCCCCTCCAGGATGTCTACAAGATCGGTGGTATCGGAACTGTCCCTGTCGGCCGTATCGAGACTGGTGTCCTCAAGCCCGGTATGGTCGTCACTTTCGCTCCCTCCAACGTCACCACTGAAGTCAAGTCCGTCGAGATGCACCACGAGCAGCTTACTGAGGGTGTTCCCGGCGACAACGTCGGCTTCAACGTGAAGAACGTCTCCGTCAAGGAAATCCGCCGTGGCAACGTTGCTGGTGACTCCAAGAACGACCCTCCTTCTGGCTGCGCCAACTTCACTGCTCAGGTCATTGTCCTCAACCACCCTGGTCAGGTCGGCCCTGGTTACGCCCCCGTCTTGGATTGCCACACCGCCCACATCGCCTGCAAGTTCTCTGAGATCACCGAGAAGATCGACCGCCGTACCGGCAAGGCAGTTGAGACCAACCCCAAGTTCATCAAGTCTGGTGACGCAGCCATCGTCAAGATGATTCCGTCCAAGCCGATGTGCGTTGAGGCCTTCACTAACT
>Distoseptispora_bangkokensis__MFLUCC_18_0262
------------------------------------------------CTGTGAATCTTACCCGTTGCTTTGGCGGGCGGCTCCAGGGCGGAGCCACTGCTCGTTGGGTCGGGTGCCCGCCGAAGGACTTACGTTTCGTCAGAGTCTATCAAAACTTTCAGCAACGGATCTCTTGGTTCTGGCATCGATGAAGAACGCAGCGAAATGCGATAAGTAATGTGAATTGCAGAATTCAGTGAATCATCGAATCTTTGAACGCACATTGCGCCCGCCAGCACTCTGGCGGGCATGCCTGTTCGAGCGTCATTTCAACCCTCGGGCCGTTTGGCCCGGTGTTGGGGTGCTACGGTCCCGGACCGGTAGGCCCTTAAAACCAGTGGCGGGCTCGCCAGGACTCCGAGCGTAGTAGTTCTCGCTTAGGCGGTTGCTTCGGCCGTTAAAACAGAAGGTTGACCTCGGATCAGGTAGGAATACCCGCTGAACTTAAGCATAT-----------------------------CAGCTCAGATTTGAAATCTGGGGGGTCCGAGTTGTAATCTGTAGAGGATGCTTTTGGCGACGCGCCTTCCGAGTCCCCTGGAACGGGGCGCCAGAGAGGGTGAGAGCCCCGTATGGTTGGACGCCGAACCTCTGTAAAGCTCCTTCGACGAGTCGAGTAGTTTGGGAATGCTGCTCAAAATGGGAGGTAAATTTCTTCTAAAGCTAAATACCGGCCAGAGACCGATAGCGCACAAGTAGAGTGATCGAAAGATGAAAAGCACTTTGAAAAGAGGGTTAAATAGCACGTGAAATTGCTGAAAGGGAAGCGCTTGTGACCAGACTTGCGCCCGGTTGATCATCCAGCGTTCTCGCTGGTGCACTCTGCCGGGCTCAGGCCAGCATCGGCTCTCCCAGGGGGATAAAGGTCGCGGGAACGTAGCTCTCTTCGGGGAGTGTTATAGCCCGTGGCGGAATACCCTTAGGGGGGGCCGAGGCCCGCGTTCGCAAGGATGCTGGCGTAATGGTCACCAGCGACCCGTCTTGAAACACGGACCAAGGAGTCAAGCATTAGGGCGAGTCTTTGGGTGTAAAACCCGCAGGCGCAATGAAAGTGAACGGAGGTGAGAGCTTCGGCGCATCATCGACCGATCCTGATGTTCTCGGATGGATTTGAGTAAGAGCCTTACCGCTTGGACCCGAAAGATGGTGAACTATGCCTGAATAGGGTGAAGCCAGAGGAAACTCTGGTGGAGGCTCGCAGCGGTTCTGACGTGCAAATCGATCGTCAAATTTGGGCATGGGGGCGAAAGACTAATCGAACCATTTG???????????????????????????????????????????????????????????????????????????????????????????????????????????????????????????????????????????????????????????????????????????????????????????????????????????????????????????????????????????????????????????????????????????????????????????????????????????????????????????????????????????????????????????????????????????????????????????????????????????????????????????????????????????????????????????????????????????????????????????????????????????????????????????????????????????????????????????????????????????????????????????????????????????????????????????????????????????????????????????????????????????????????????????????????????????????????????????????????????????????????????????????????????????????????????????????????????????????????????????????????????????????????????????????????????????????????????????????????????????????????????????????????????????????????????
>Distoseptispora_cangshanensis__MFLUCC_16_0970
------------------------------------------------CTGTGAATCTTACCCGTTGCTTTGGCGGGCGGCTCCAGGGCGGAGCCACTGCCCGTTGAGTCGGGCGCCTGCCAAAGGACTCGTGTAACGTCAGAGTCTATCAAAACTTTCAGCAACGGATCTCTTGGTTCTGGCATCGATGAAGAACGCAGCGAAATGCGATAAGTAATGTGAATTGCAGAATTCAGTGAATCATCGAATCTTTGAACGCACATTGCGCCCGCCAGTACTCTGGCGGGCATGCCTGTTCGAGCGTCATTTCAACCCTCAGGCCGTTTGGCCTGGTGTTGGGGTTCTACGGTCC-GGACCGGTAGGCCCTTGAAACCAGTGGCGGGCTCGCCAGGGCTCCGAGCGTAGTAGTTCTCGCTCAGGTAACTGCTTTGGCCGTTAAAACAGAAGGTTGACCTCGGATCAGGTAGGAATACCCGCTGAACTTAAGCA-------------------AGTGAAGCGGCAACAGCTCAGATTTGAAATCTGGGGGGTCCGAGTTGTAATCTGTAGAGGATGCTTTTGGCGACGCGCCTTCCGAGTCCCCTGGAACGGGGCGCCAGAGAGGGTGAGAGCCCCGTATGGTTGGACGCCGAACCTCTGTAAAGCTCCTTCGACGAGTCGAGTAGTTTGGGAATGCTGCTCAAAATGGGAGGTAAATTTCTTCTAAAGCTAAATACCGGCCAGAGACCGATAGCGCACAAGTAGAGTGATCGAAAGATGAAAAGCACTTTGAAAAGAGGGTTAAATAGCACGTGAAATTGCTGAAAGGGAAGCGTTTGTGACCAGACTTGTGCCCGGTTGATCATCCAGCGTTCTCGCTGGTGCACTCTGCCGGGCTCAGGCCAGCATCGGCTCTCCCAGGGGGATAAAGGTCGTGGGAACGTAGCTCTCTTCGGGGAGTGTTATAGCCCGTGGCGGAATACCTCTAGGGGGGGCCGAGGCCCGCGTTCGCAAGGATGCTGGCGTAATGGTCACCAGCGACCCGTCTTGAAACACGGACCAAGGAGTCAAGCATTAGGGCGAGTCTTTGGGTGTAAAACCCGCAGGCGCAATGAAAGTGAACGGAGGTGAGAGCTTCGGCGCATCATCGACCGATCCTGATGTTCTCGGATGGATTTGAGTAAGAGCCTTACCGCTTGGACCCGAAAGATGGTGAACTATGCCTGAATAGGGTGAAGCCAGAGGAAACTCTGGTGGAGGCTCGCAGCGGTTCTGACGTGCAAATCGATCGTCAAATTTGGGCATGGGGGCGAAAGACTAATCGAACCATCTA---------------------GCTGCCGGTACTGGTGAGTTCGAGGCCGGTATCTCCAAGGATGGCCAGACTCGTGAGCACGCTCTGCTTGCCTACACCCTGGGTGTGAAGCAGCTCATCGTCGCCATTAACAAGATGGACACCACCAAATGGTCTGAGAGCCGTTTCAACGAAATCATCAAGGAGACGTCCAACTTCATCAAGAAGGTCGGCTACAACCCCAAGACGGTCGCTTTCGTTCCCATCTCCGGCTTCAACGGCGACAACATGCTTGCCGCCTCCAGCAACTGCCCCTGGTACAAGGGCTGGGAGAAGGAGATCAAGGGCGGCAAGGTCACTGGCAAGACGCTCCTCGAGGCTATCGATGCCATTGAGCAGCCCAAGCGTCCCACAGACAAGCCTCTGCGTCTCCCCCTTCAGGATGTCTACAAGATTGGTGGTATCGGAACTGTGCCTGTCGGCCGTATCGAGACTGGTATCATCAAGCCCGGTATGGTCGTCACGTTCGCTCCCTCCAACGTCACCACTGAAGTCAAGTCCGTCGAGATGCATCACGAGCAGCTGACAGAGGGTGTTCCCGGCGACAACGTCGGCTTCAACGTGAAGAACGTCTCCGTCAAGGAAATCCGCCGAGGAAACGTCGCTGGTGACTCCAAGAACGATCCTCCTGCTGCTGCCGCTTCCTTCACCGCCCAGGTCATCGTCCTCAACCACCCCGGTCAAGTCGGTGCTGGCTACGCTCCCGTTTTGGATTGCCACACTGCCCACATCGCTTGCAAGTTCGCTGAGATCCTCGAGAAGATCGACCGCCGAACGGGCAAGTCGGTCGAGAACAACCCCAAGTTCATCAAGTCTGGTGACGCTGCCATCGTCAAGATGATTCCGTCCAAGCCTATGTGCGTT----------------
>Distoseptispora_caricis__CPC_36498
GTTGGTGAACCAGCGGAGGGATCATTACGTTTTTTACTCCCTAAACCATTGTGAATA-TACCTACTGCTCCGGCGGGTGGCTCCAGGGCGGAGCCACTGCCCGTTCGATCGGGTGCCCGCCGAAGCGCCGGGTTGTCTTCAGAGCATATAAAAACTTTCAGCAACGGATCTCTTGGTTCTGGCATCGATGAAGAACGCAGCGAAATGCGATAAGTAATGTGAATTGCAGAATTTAGTGAATCATCGAATCTTTGAACGCACATTGCGCCCGCCAGTATTCTGGCGGGCATGCCTGTCCGAGCGTCATTTCAAACCCTCGGGCCCGGCGCCCGGTGTTGGGGCGCTGCGACGCCGGCGGCGCAGGCCCTCAAAGTCAGTGGCGGGTCTGTCAGGGCTCCGGGCGCAGTAGTCCTCGCCCAGGCGGT-GCCCCTGCCGTTAAAGAACCAGCTTGACCTCGGATCAGGTAGGAATACCCGCTGAACTTAAGCATATTGCCCCAGTAACGGCGAGTGAAGCGGCAACAGCTCAGATTTGAAATCTGGGGGGTCCGAGTTGTAATCTGCAGAGGATGCTTCTGGTGAGGTGCCTTCCGAGTCCCCTGGAACGGGGCGCCACAGAGGGTGAGAGCCCCGTATGGTTGGACGCCGAGCCTCTGTGAAGCTCCTTCGACGAGTCGAGTAGTTTGGGAATGCTGCTCTAAATGGGAGGTAAATTTCTTCTAAAGCTAAATACCGGCCAGAGACCGATAGCGCACAAGTAGAGTGATCGAAAGATGAAAAGCACTTTGAAAAGAGGGTTAAAAAGCACGTGAAATTGCTGAAAGGGAAGCGCTTGTGACCAGACTTGCACCCGGCGGATCAACCGGCGTTCTCGCCGGTGCACTCCGCCGGGTCCAGGCCAGCATCGGTTTCGCCAGGGGGACAAAAGCCTTGGGAACGTAGCTCCCTCCGGGGAGTGTTATAGCCCGTGGCACAATGCCCTTAGGCGGGACCGAGGCCCGCGCTCGCAAGGATGCTGGCGTAATGGTCACCAGCGACCCGTCTTGAAACACGGACCAAGGAGTCAAGCATTAGGGCGAGTCTTTGGGTGTAAAACCCGCAGGCGCAATGAAAGTGAACGCAGGTGAGAGCTTCGGCGCATCATCGACCGATCCTGATGTTCTCGGATGGATTTGAGTAAGAGCCTTACCGCTTGGACCCGAAAGATGGTGAACTATGCCTGAATAGGGTGAAGCCAGAGGAAACTCTGGTGGAGGCTCGCAGCGGTTCTGACGTGCAAATCGATCGTCAAATTTGGGCATGGGGGCGAAAGACTAATCGAACCATCTA???????????????????????????????????????????????????????????????????????????????????????????????????????????????????????????????????????????????????????????????????????????????????????????????????????????????????????????????????????????????????????????????????????????????????????????????????????????????????????????????????????????????????????????????????????????????????????????????????????????????????????????????????????????????????????????????????????????????????????????????????????????????????????????????????????????????????????????????????????????????????????????????????????????????????????????????????????????????????????????????????????????????????????????????????????????????????????????????????????????????????????????????????????????????????????????????????????????????????????????????????????????????????????????????????????????????????????????????????????????????????????????????????????????????????????
>Distoseptispora_chinensis__GZCC_21_0665
GTTGGTGAACCAGCGGAGGGATCATTACTTGAAAAACTCC-CAAACCATTGTGAATC-TACCCGTTGCTTTGGCGGGCGGCTCCAGGGCGGAGCCACTGCTCGTTGGGTCGGGCGCCCGCCGAAGGACTTTGCGGATCTCAGAGTCTATCAAAACTTTCAGCAACGGATCTCTTGGTTCTGGCATCGATGAAGAACGCAGCGAAATGCGATAAGTAATGTGAATTGCAGAATTCAGTGAATCATCGAATCTTTGAACGCACATTGCGCCCGCCAGCACTCTGGCGGGCATGCCTGTTCGAGCGTCATTTCAACCCTCGGGCCGTTTGGCCCGGTGTTGGGGCGCTACGGGTCTAGACCTGTAGGCCCTTAAAACCAGTGGCGGGCTCGCCAGGACTCCGAGCGTAGTAGTTCTCGTTCAGGCGGTTGCTTCGGCCGTTAAAACACAAGGTTGACCTCGGATCAGGTAGGAATACCCGCTGAACTTAAGCATATTGCCCCAGTAACGGCGAGTGAAGCGGCAACAGCTCAGATTTGAAATCTGGAGGGTCCGAGTTGTAATCTGTAGAGGATGCTTTTGGCGACGCGCCTTCCGAGTCCCCTGGAACGGGGCGCCAGAGAGGGTGAGAGCCCCGTATGGTTGGACGCCGAACCTCTGTAAAGCTCCTTCGACGAGTCGAGTAGTTTGGGAATGCTGCTCAAAATGGGAGGTAAATTTCTTCTAAAGCTAAATACCGGCCAGAGACCGATAGCGCACAAGTAGAGTGATCGAAAGATGAAAAGCACTTTGAAAAGAGGGTCAAATAGCACGTGAAATTGCTGAAAGGGAAGCGCTTGTGACCAGACTTGCGCCCGGTTGATCATCCAGCGTTCTCGCTGGTGCACTCTGCCGGGTTCAGGCCAGCATCGGCTCTCCCAGGGGGATAAAGGTCGCGGGAACGTAGCTCTCTCCGGGGAGTGTTATAGCCCGTGGCGGAATGCCCTTAGGGGGGGCCGAGGCTCGCGTTCGCAAGGATGCTGGCGTAATGGTCACCAGCGACCCGTCTTGAAACACGGACCAAGGAGTCAAGCATTAGGGCGAGTCTTTGGGTGCAAAACCCGCAGGCGCAATGAAAGTGAACGGAGGTGAGAGCTTCGGCGCATCATCGACCGATCCTGATGTTCTCGGATGGATTTGAGTAAGAGCCTTACCGCTTGGACCCGAAAGATGGTGAACTATGCCTGAATAGGGTGAAGCCAGAGGAAACTCTGGTGGAGGCTCGCAGCGGTTCTGACGTGCAAATCGATCGTCAAATTTGGGCATGGGGGCGAAAGACTAA----------------------------------CTGCCGGTACTGGTGAGTTCGAGGCTGGTATCTCCAAGGATGGCCAGACTCGTGAGCACGCTCTGCTCGCCTACACGCTGGGTGTGAAGCAGCTCATCGTCGCCATCAACAAGATGGACACCACCAAGTGGTCTGAGAGCCGTTACAACGAAATTATCAAGGAGACGTCCAACTTCATCAAGAAGGTCGGCTACAACCCCAAGCAGGTCGCCTTCGTCCCCATCTCCGGCTTCAACGGCGACAACATGCTTGCCCCGTCCTCCAACTGCCCCTGGTACAAGGGCTGGGAGAAGGAGATCAAGGGTGGCAAGGCCACTGGCAAGACCCTCCTCGAGGCTATTGATGCCATTGAGCAACCCAAGCGCCCCACAGACAAGCCTCTCCGTCTCCCCCTTCAGGATGTCTACAAGATTGGTGGTATCGGAACTGTGCCCGTCGGCCGTATCGAGACTGGTATCCTCAAGCCCGGTATGGTCGTCACGTTCGCTCCCTCAAACGTCACCACTGAAGTCAAGTCCGTCGAGATGCACCACGAGCAGCTGACGGAGGGTGTCCCCGGCGACAACGTTGGTTTCAACGTGAAGAACGTCTCCGTCAAGGAAATCCGCCGAGGCAACGTCGCTGGTGACTCCAAGAACGATCCTCCTGCTGGTGCCGCTTCCTTCACCGCTCAGGTCATCGTCCTCAACCACCCCGGCCAGGTCGGTGCTGGTTACGCTCCCGTCTTGGATTGCCACACAGCCCACATTGCTTGCAAGTTCTCTGAGATCCTCGAGAAGATCGACCGCCGAACGGGCAAGTCTGTTGAGAACAACCCCAAGTTCATCAAGTCTGGTGACGCTGCCATCGTC----------------------------------------------
>Distoseptispora_clematidis__MFLUCC_17_2145
GTTGGTGAACCAGCGGAGGGATCATTACTTGAAAAACTCCCAAAACCATTGTGAATC-TACCCGTTGCTTTGGCGGGCGGCTCCAGGGCGGAGCCACTGCTCGTTGGGTCGGGCGCCCGCCGAAGGACTTTGCGGATCTCAGAGTCTATCAAAACTTTCAGCAACGGATCTCTTGGTTCTGGCATCGATGAAGAACGCAGCGAAATGCGATAAGTAATGTGAATTGCAGAATTCAGTGAATCATCGAATCTTTGAACGCACATTGCGCCCGCCAGCACTCTGGCGGGCATGCCTGTTCGAGCGTCATTTCAACCCTCGGGCCGTTCGGCCCGGTGTTGGGGCGCTACGGGTCCGGACCTGTAGGCCCTTAAAATTAGTGGCGGGCTCGCCAGGACTCCGAGCGTAGTAGTTCTCGTTCAGGCGGTTGCTTCGGCCGTTAAA-CACAAGG---------------------------------------------------------------------------------------------------------------------------------------CGCCTTCCGAGTCCCCTGGAACGGGGCGCCAGAGAGGGTGAGAGCCCCGTATGGTTGGACGCCGAACCTCTGTAAAGCTCCTTCGACGAGTCGAGTAGTTTGGGAATGCTGCTCAAAATGGGAGGTAAATTCTTTCTAAAGCTAAATACCGGCCAGAGACCGATAGCGCACAAGTAGAGTGATCGAAAGATGAAAAGCACTTTGAAAAGAGGGTCAAATAGCACGTGAAATTGCTGAAAGGGAAGCGCTTGTGACCAGACTTGCGCCCGGTTGATCATCCAGCGTTCTCGMTGGTGCACTCTGCCGGGCTCAGGCCAGCATCGGCTCTCCCAGGGGGATAAAGGTCGCGGGAACGTAGCTCTCTCCGGGGAGTGTTATAGCCCGTGGCGGAATGCCCTTAGGGGGGGCCGAGGCCCGCGTTCGCAAGGATGCTGGCGTAATGGTCACCAGCGACCCGTCTTGAAACACGGACCAAGGAGTCAAGCATTAGGGCGAGTCTTTGGGTGCAAAACCCGCAGGCGCAATGAAAGTGAACGGAGGTGAGAGCTTCGGCGCATCATCGACCGATCCTGATGTTCTCGGATGGATTTGAGTAAGAGCCTTACCGCTTGGACCCGAAAGATGGTGAACTATGCCTGAATAGGGTGAAGCCAGAGGAAACTCTGGTGGAGGCTCGCAGCGGTTCTGACGTGCAAATCGATCGTCAAATTTGGGCATGGGGGCGAAAGACTAATCGAACCATTAA???????????????????????????????????????????????????????????????????????????????????????????????????????????????????????????????????????????????????????????????????????????????????????????????????????????????????????????????????????????????????????????????????????????????????????????????????????????????????????????????????????????????????????????????????????????????????????????????????????????????????????????????????????????????????????????????????????????????????????????????????????????????????????????????????????????????????????????????????????????????????????????????????????????????????????????????????????????????????????????????????????????????????????????????????????????????????????????????????????????????????????????????????????????????????????????????????????????????????????????????????????????????????????????????????????????????????????????????????????????????????????????????????????????????????????
>Distoseptispora_crassispora__KUMCC_21_10726
---------------------TCATTACTTGAAAAACTCC-CAAACCATTGTGAATC-TACCCGTTGCTTTGGCGGGCGGCTCCAGGGCGGAGCCACTGCTCGTTGGGTCGGGCGCCCGCCGAAGGACTTTGCGGATCTCAGAGTCTATCAAAACTTTCAGCAACGGATCTCTTGGTTCTGGCATCGATGAAGAACGCAGCGAAATGCGATAAGTAATGTGAATTGCAGAATTCAGTGAATCATCGAATCTTTGAACGCACATTGCGCCCGCCAGCACTCTGGCGGGCATGCCTGTTCGAGCGTCATTTCAACCCTCGGGCCGTTTGGCCCGGTGTTGGGGCGCTACAGGTCCGGACCGGTAGGCCCTTAAAATCAGTGGCGGGCTCGCCAGGACTCCGAGCGTAGTAGTTCTCGTTCAGGCGGTTGCTTCGGCCGTTAAAACACAAGGTTGACCTCGGATCAGGTAGGAATACCCGCTGAACTTAAGCAT--TGCCCCAGTAACGGCGAGTGAAGCGGCAACAGCTCAGATTTGAAATCTGGGGGGTCCGAGTTGTAATCTGTAGAGGATGCTTTTGGCGACGCGCCTTCCGAGTCCCCTGGAACGGGGCGCCAGAGAGGGTGAGAGCCCCGTATGGTTGGACGCCGAACCTCTGTAAAGCTCCTTCGACGAGTCGAGTAGTTTGGGAATGCTGCTCAAAATGGGAGGTAAATTTCTTCTAAAGCTAAATACCGGCCAGAGACCGATAGCGCACAAGTAGAGTGATCGAAAGATGAAAAGCACTTTGAAAAGAGGGTCAAATAGCACGTGAAATTGCTGAAAGGGAAGCGCTTGTGACCAGACTTGCGCCCGGTTGATCATCCAGCGTTCTCGCTGGTGCACTCTGCCGGGCTCAGGCCAGCATCGGCTCTCCCAGGGGGATAAAGGTCGCGGGAACGTAGCTCTCTCCGGGGAGTGTTATAGCCCGTGGCGGAATGCCCTTAGGGGGGGCCGAGGCCCGCGTTCGCAAGGATGCTGGCGTAATGGTCACCAGCGACCCGTCTTGAAACACGGACCAAGGAGTCAAGCATTAGGGCGAGTCTTTGGGTGCAAAACCCGCAGGCGCAATGAAAGTGAACGGAGGTGAGAGCTTCGGCGCATCATCGACCGATCCTGATGTTCTCGGATGGATTTGAGTAAGAGCCTTACCGCTTGGACCCGAAAGATGGTGAACTATGCCTGAATAGGGTGAAGCCAGAGGAAACTCTGGTGGAGGCTCGCAGCGGTTCTGACGTGCAAATCGATCGTCAAATTTGGGCATGGGGGCGAAAGACTAATCGAACCATCTAGACTGCGCTATTCTCATTATTGCTGCCGGTACTGGTGAGTTTGAGGCTGGTATCTCCAAGGATGGCCAGACTCGCGAGCACGCTCTGCTCGCCTACACGCTGGGTGTGAAGCAGCTCATCGTCGCCATTAACAAGATGGACACCACCAAGTGGTCTGAGAGCCGTTACAACGAAATTATCAAGGAGACGTCCAACTTCATCAAGAAGGTCGGCTACAACCCCAAGCAGGTCGCCTTCGTCCCCATCTCCGGCTTCAACGGCGACAACATGCTTGCCGCATCCTCCAACTGCCCCTGGTACAAGGGCTGGGAGAAGGAGATCAAGGGTGGCAAGGCCACTGGCAAGACCCTCCTCGAGGCTATCGACGCCATTGAGCCTCCCAAGCGCCCCACAGACAAGCCTCTCCGTCTCCCCCTTCAGGATGTCTACAAGATTGGTGGTATCGGAACTGTGCCCGTCGGGCGTATCGAGACTGGTATCCTCAAGCCCGGTATGGTCGTCACGTTCGCTCCCTCCAACGTCACCACTGAAGTCAAGTCCGTTGAGATGCACCACGAGCAGCTGACGGAGGGTGTCCCCGGCGACAACGTTGGTTTCAACGTGAAGAACGTCTCCGTCAAGGAAATTCGCCGAGGCAACGTCGCTGGTGACTCCAAGAACGATCCTCCTGCTGGTGCCGCTTCCTTCACCGCTCAGGTCATCGTCCTCAACCACCCCGGCCAGGTCGGTGCTGGTTACGCTCCCGTATTGGATTGCCACACAGCCCACATTGCTTGCAAGTTCTCTGAGATCCTCGAGAAGATCGACCGCCGAACGGGCAAGTCTGTTGAGAACAACCCCAAGTTCATCAAGTCTGGTGACGCTGCCATCGTCAAGATGATTCCGTCCAAGCCTATGTGCGTTGAGGCTTTCACTGAC-
>Distoseptispora_curvularia__KUMCC_21_10725
GTTGGTGGAACGGCGGAGGGATCATTACTTGAAAAACTCCCAAAACCATTGTGAATC-TACCCGTTGCTTTGGCGGGCGGCTCCAGGGCGGAGCCACTGCTCGTTGGGTCGGGCGCCCGCCGAAGGACTTTGCGGATCTCAGAGTCTATCAAAACTTTCAGCAACGGATCTCTTGGTTCTGGCATCGATGAAGAACGCAGCGAAATGCGATAAGTAATGTGAATTGCAGAATTCAGTGAATCATCGAATCTTTGAACGCACATTGCGCCCGCCAGCACTCTGGCGGGCATGCCTGTTCGAGCGTCATTTCAACCCTCGGGCCGTTTGGTCCGGTGTTGGGGCGCTACGGGTCCGGACCCGTAGGCCCTCAAAACTAGTGGCGGGCTCGCCAAGACTCCGAGCGTAGTAGTTCTCGTTCAGGCGGTTGCTTCGGCCGTTAAA-CACAAGGTTGACCTCGGATCAGGTAGGAATACCCGCTGAACTTAAGCATATTGCCCCAGTAACGGCGAGTGAAGCGGCAACAGCTCAGATTTGAAATCTGGGGGGTCCGAATTGTAATCTGTAGAGGATGCTTTTGGCGACGCGCCTTCCGAGTCCCCTGGAACGGGGCGCCAGAGAGGGTGAGAGCCCCGTATGGTTGGACGCCGAACCTCTGTAAAGCTCCTTCGACGAGTCGAGTAGTTTGGGAATGCTGCTCAAAATGGGAGGTAAATTTCTTCTAAAGCTAAATACCGGCCAGAGACCGATAGCGCACAAGTAGAGTGATCGAAAGATGAAAAGCACTTTGAAAAGAGGGTCAAATAGCACGTGAAATTGCTGAAAGGGAAGCGCTTGTGACCAGACTTGCGCCCGGTTGATCATCCAGCGCTCTCGCTGGTGCACTCTGCCGGGCCCAGGCCAGCATCGGCTCTCCCAGGGGGATAAAGGTCGCGGGAACGTAGCTCTCTCCGGGGAGTGTTATAGCCCGTGGCGGAATGCCCTTAGGGGGGGCCGAGGCCCGCGTTCGCAAGGATGCTGGCGTAATGGTCACCAGCGACCCGTCTTGAAACACGGACCAAGGAGTCAAGCATTAGGGCGAGTCTTTGGGTGCAAAACCCGCAGGCGCAATGAAAGTGAACGGAGGTGAGAGCTTCGGCGCATCATCGACCGATCCTGATGTTCTCGGATGGATTTGAGTAAGAGCCTTACCGCTTGGACCCGAAAGATGGTGAACTATGCCTGAATAGGGTGAAGCCAGAGGAAACTCTGGTGGAGGCTCGCAGCGGTTCTGACGTGCAAATCGATCGTCAAATTTGGGCATGGGGGCGAAAGACTAATCGA-------------------TCTCATTATTGCTGCCGGTACTGGTGAGTTCGAGGCTGGTATCTCCAAGGATGGCCAGACTCGTGAGCACGCTCTGCTTGCCTACACGCTAGGTGTGAAGCAGCTCATCGTTGCCATCAACAAGATGGACACCACCAAGTGGTCTGAGAGCCGTTACAACGAAATTATCAAGGAGACGTCCAACTTCATCAAGAAGGTCGGCTACAACCCCAAGCAGGTCGCCTTCGTTCCCATCTCCGGCTTCAACGGCGACAACATGCTTGCCCCGTCCTCCAACTGCCCCTGGTACAAGGGCTGGGAGAAGGAGATCAAGGGTGGCAAGGCCTCTGGCAAGACCCTCCTCGAGGCTATCGATGCCATTGAGCCTCCCAAGCGTCCCACAGACAAGCCTCTCCGTCTCCCCCTTCAGGATGTCTACAAGATCGGTGGTATCGGAACTGTGCCCGTCGGCCGTATCGAGACTGGTATCCTCAAGCCCGGTATGGTCGTCACGTTCGCTCCCTCCAACGTCACCACTGAAGTCAAGTCCGTCGAGATGCACCACGAGCAGCTGCAGGAGGGTGTCCCCGGCGACAACGTTGGCTTCAACGTGAAGAACGTCTCCGTCAAGGAAATCCGCCGAGGCAACGTCGCTGGTGACTCCAAGAACGATCCTCCTGCTGGTGCCGCTTCCTTCACCGCCCAGGTTATCGTCCTCAACCACCCCGGTCAGGTCGGTGCTGGGTACGCTCCCGTCTTGGATTGCCACACTGCCCACATTGCCTGCAAGTTCTCCGAGATCCTTGAGAAGATCGACCGCCGAACGGGCAAGTCTGTTGAGAACAACCCCAAGTTCATCAAGTCTGGTGACGCTGCCATCGTCAAGATGATTCCGTCCAAGCCTATGTGCGTTGAGGCTTTCACTGACT
>Distoseptispora_cylindricospora__DLUCC_1906
------------------------------------CTCCCCAAATCATTGTGAATATTACCCGTTGCTTTGGCGGGCGGCTTCAGGGTGGAGCCACTGCTCGTTGGGTCGGGCGTCCGCCAAAGGACATGTGTAACGTCAGAGTCTATCAAAACTTTCAGCAACGGATCTCTTGGTTCTGGCATCGATGAAGAACGCAGCGAAATGCGATAAGTAATGTGAATTGCAGAATTCAGTGAATCATCGAATCTTTGAACGCACATTGCGCCCGCCAGTACTCTGGCGGGCATGCCTGTTCGAGCGTCATTTCAACCCTCGGGCCGTTTGGCCCGGTGTTGGGGTTCTACGGTCC-GGATTGGTAGGCCCTTGAAATCAGTGGCGGGCTCGCCAGGGCTCCGAGCGCAGTAGTCCTCGCTCAGGCGGCTGCTTCGGCCGTTAAAACAGAAGGTTGACCTCGGATCAGGTAGGAATACCCGCTGAACTTAAGC---------------------------------CAGCTCAGATTTGAAATCTGGGGGGTCCGAGTTGTAATCTGTAGAGGATGCTTTTGGTGACGCGCCTTCCGAGTCCCCTGGAACGGGGCGCCAGAGAGGGTGAGAGCCCCGTATGGTTGGACGCCGAGCCTCTGTAAAGCTCCTTCGACGAGTCGAGTAGTTTGGGAATGCTGCTCAAAATGGGAGGTAAATTTCTTCTAAAGCTAAATACCGGCCAGAGACCGATAGCGCACAAGTAGAGTGATCGAAAGATGAAAAGCACTTTGAAAAGAGGGTTAAATAGCACGTGAAATTGCTGAAAGGGAAGCGCTTGTGACCAGACTTGCGCCCGGTTGATCATCCAGCGTTCTCGCTGGTGCACTCTGCCGGGCTCAGGCCAGCATCGGCTCTCCCAGGGGGATAAAGGTCGCGGGAACGTAGCTCTCTTCGGGGAGTGTTATAGCCCGTGGCGGAATACCTTTAGGGGGGGCCGAGGCCCGCGTTCGCAAGGATGCTGGCGTAATGGTCACCAGCGACCCGTCTTGAAACACGGACCAAGGAGTCAAGCATTAGGGCGAGTCTTTGGGTGTAAAACCCGCAGGCGCAATGAAAGTGAACGGAGGTGAGAGCTTCGGCGCATCATCGACCGATCCTGATGTTCTCGGATGGATTTGAGTAAGAGCCTTACCGCTTGGACCCGAAAGATGGTGAACTATGCCTGAATAGGGTGAAGCCAGAGGAAACTCTGGTGGAGGCTCGCAGCGGTTCTGACGTGCAAATCGATCGTCAAATTTGGGCATGGGGGCGAAAGACTAATCGAACCATCCG---------------------GCTGCCGGTACTGGTGAGTTCGAGGCTGGTATCTCCAAGGATGGCCAGACTCGAGAGCACGCTCTGCTCGCCTACACTCTGGGTGTGAAGCAGCTCATTGTCGCTATCAACAAGATGGACACCACCAAATGGTCTGAGAGCCGTTTCAACGAAATCATCAAGGAGACGTCCAACTTCATCAAGAAGGTCGGCTACAACCCCAAGACAGTCGCCTTCGTTCCCATCTCCGGCTTCAACGGCGACAACATGCTTGCTGCCTCCCCCAACTGCCCCTGGTACAAGGGCTGGGAGAAGGAGATCAAGGGCGGCAAGGTCAGTGGCAAGACGCTCCTCGAGGCCATCGATGCCATTGAGCAACCCAAGCGTCCCACAGACAAGCCTCTGCGTCTCCCCCTTCAGGATGTCTACAAGATTGGTGGTATCGGAACTGTACCTGTCGGCCGTATCGAGACTGGTATCATCAAGCCGGGTATGGTCGTTACGTTCGCTCCCTCCAACGTCACCACTGAAGTCAAGTCCGTCGAGATGCACCACGAGCAGTTGACAGAGGGTGTTCCCGGCGACAACGTCGGCTTCAACGTGAAGAACGTCTCCGTCAAGGAAATTCGCCGAGGCAACGTCGCTGGTGACTCCAAGAACGATCCTCCTGCTGCTGCCGCTTCCTTCACCGCCCAGGTCATCGTCCTCAACCACCCCGGTCAAGTTGGTGCTGGCTACGCTCCAGTCTTGGATTGCCACACTGCCCACATCGCTTGCAAGTTCGCCGAGATCCTCGAGAAGATCGATCGTCGAACGGGCAAGTCCGTCGAGAACAACCCCAAGTTCATCAAGTCTGGTGATGCCGC-----------------------------------------------------
>Distoseptispora_dehongensis__KUMCC_18_0090
----------------------------TTGCAAAACTCCCTAAACCACTGTGAATCTTACCCGTTGCTTCGGCGGGCGGCTCCAGGGCGGAGCCACTGCCCGTTGGGTCGGGCGCCCGCCGGAGGACTCGGGTATCGTCAGAGTCTATCAAAACTTTCAGCAACGGATCTCTTGGTTCTGGCATCGATGAAGAACGCAGCGAAATGCGATAAGTAATGTGAATTGCAGAATTCAGTGAATCATCGAATCTTTGAACGCACATTGCGCCCGCCAGTACTCTGGCGGGCATGCCTGTTCGAGCGTCATTTCAACCCTCGGGCCTTCTGGCCCGGTGCTGGGGTGCTACGGTCC-GGACCCGTAGGCCCTCGAAACCAGTGGCGGGGTCGTCTGGTCTCCGAGCGCAGTAGTCCTCGCTCAGGCGGCCGCCTCGGCCGTTAAAACAGAAGGTTGACCTCGGATCAGGTAGGAATACCCGCTGAACTTAAGCATAT-------GTAACGGCGAGTGAAGCGGCAACAGCTCAGATTTGAAATCTGGGGGGTCCGAGTTGTAATCTGTAGAGGATGCTTTTGGCGACGCGCCTTCCGAGTCCCCTGGAACGGGGCGCCAGAGAGGGTGAGAGCCCCGTATGGTTGGACGCCGAGCCTCTGTAAAGCTCCTTCGACGAGTCGAGTAGTTTGGGAATGCTGCTCAAAATGGGAGGTAAATTTCTTCTAAAGCTAAATACCGGCCAGAGACCGATAGCGCACAAGTAGAGTGATCGAAAGATGAAAAGCACTTTGAAAAGAGGGTTAAATAGCACGTGAAATTGCTGAAAGGGAAGCGCTTGTGACCAGACTTGCGCCCGGCTGATCATCCAGCGTTCTCGCTGGTGCACTCTGCCGGGCTCAGGCCAGCATCGGCTCTCCCAGGGGGATAAAGGTCGCGGGAACGTAGCTCCCTCCGGGGAGTGTTATAGCCCGCGGCGGAATGCCCTTAGGGGGGGCCGAGGCCCGCGTTCGCAAGGATGCTGGCGTAATGGTCACCAGCGACCCGTCTTGAAACACGGACCAAGGAGTCAAGCATTAGGGCGAGTCTTTGGGTGTAAAACCCGCAGGCGCAATGAAAGTGAACGGAGGTGAGAGCTTCGGCGCATCATCGACCGATCCTGATGTTCTCGGATGGATTTGAGTAAGAGCCTTACCGCTTGGACCCGAAAGATGGTGAACTATGCCTGAATAGGGTGAAGCCAGAGGAAACTCTGGTGGAGGCTCGCAGCGGTTCTGACGTGCAAATCGATCGTCAAATTTGGGCA--------------------------------TGCGCTATTCTTATCATTGCTGCCGGTACTGGTGAGTTCGAGGCTGGTATCTCCAAAGATGGACAGACCCGCGAGCACGCTCTGCTTGCCTACACCCTGGGTGTGAAGCAGCTCATCGTCGCCATCAACAAGATGGACACCACCAAGTGGTCTGAGGATCGTTACAACGAAATCATCAAGGAGACATCCAACTTCATCAAGAAGGTGGGCTACAACCCGAAGCAGGTCGCCTTCGTCCCCATCTCCGGCTTCAACGGCGACAACATGCTTGCCCCCTCCTCCAACTGCCCCTGGTACAAGGGCTGGGAGAAGGAGGTCAAGGGCGGCAAGGTCACTGGCAAGACCCTCCTCGAAGCCATCGACGCCATTGAGCCTCCCAAGCGCCCTACAGACAAGCCCCTGCGTCTCCCCCTTCAGGATGTCTACAAGATTGGTGGTATCGGAACTGTACCTGTCGGCCGTATCGAGACTGGTATCCTCAAGCCGGGTATGGTCGTCACGTTCGCTCCCTCCAACGTCACCACTGAAGTGAAGTCCGTCGAGATGCACCACGAGCAGCTCCAGGAGGGCGTTCCTGGCGACAACGTCGGCTTCAACGTGAAGAACGTCTCCGTCAAGGAAATCCGCCGAGGCAACGTCGCCGGTGACTCCAAGAACGATCCTCCTGCCGGTGCCGCTTCCTTCACTGCCCAGGTCATCGTCCTCAACCACCCCGGTCAGGTTGGTGCTGGTTACGCCCCTGTCTTGGATTGCCACACTGCACACATCGCCTGCAAGTTCTCCGAGATCCTCGAGAAGATCGATCGACGAACGGGCAAGTCCGTCGAGAACAACCCCAAGTTCATCAAGTCTGGTGACGCTGCCATCGTCAAGATGGTGCCGTCCAAGCCCATGTGCGTTGAGGCTT---------
>Distoseptispora_effusa__GZCC_19_0532
------------GCGGAGGGATCATTACTTGAAAAACTCCCTAAACCACTGTGAATCTTACCCGTTGCTTCGGCGGGCGGCTCCAGGGCGGAGCCACTGCCCGTTAGGTCGGGCGCCCGCCGGAGGACTAGTGTATCATCAGAGTCTATCAAAACTTTCAGCAACGGATCTCTTGGTTCTGGCATCGATGAAGAACGCAGCGAAATGCGATAAGTAATGTGAATTGCAGAATTCAGTGAATCATCGAATCTTTGAACGCACATTGCGCCCGCCAGTACTCTGGCGGGCATGCCTGTTCGAGCGTCATTTCAACCCTCGGGCCGTTTGGCCCGGTGTTGGGGTGCTACAGGTCCGGACCTGTAGGCCCTCAAAACCAGTGGCGGGCTCGCCTGGCTTCCGAGCGCAGTAGTCCTCGCTCAGGTGGTTGCCTCGGCCGTTAAAACAGAAGGTTGACCTCGGATCAGGTAGGAATACCCGCTGAACTTAAGCATATTGCCCCAGTAACGGCGAGTGAAGCGGCAACAGCTCAGATTTGAAATCTGGGGGGTCCGAGTTGTAATCTGTAGAGGATGCTTTTGGCGACGCGCCTTCCGAGTCCCCTGGAACGGGGCGCCAGAGAGGGTGAGAGCCCCGTATGGTCGGACGCCGAACCTTTGTAAAGCTCCTTCGACGAGTCGAGTAGTTTGGGAATGCTGCTCAAAATGGGAGGTAAATTTCTTCTAAAGCTAAATACCGGCCAGAGACCGATAGCGCACAAGTAGAGTGATCGAAAGATGAAAAGCACTTTGAAAAGAGGGTTAAATAGCACGTGAAATTGCTGAAAGGGAAGCGCTTGTGACCAGACTTGCGCCCGGTTGATCATCCAGCGTTCTCGCTGGTGCACTCTGCCGGGCTCAGGCCAGCATCGGCTCCCCCAGGGGGATAAAGGTCGCGGGAACGTAGCTCTCTCCGGGGAGTGTTATAGCCCGTGGCGGAATACCCTTAGGGGGGGTCGAGGCCCGCGTTCGCAAGGATGCTGGCGTAATGGTCACCAGCGACCCGTCTTGAAACACGGACCAAGGAGTCAAGCATTAGGGCGAGTCTTTGGGTGTAAAACCCGCAGGCGCAATGAAAGTGAACGGAGGTGAGAGCTTCGGCGCATCATCGACCGATCCTGATGTTCTCGGATGGATTTGAGTAAGAGCCTTACCGCTTGGACCCGAAAGATGGTGAACTATGCCTGAATAGGGTGAAGCCAGAGGAAACTCTGGTGGAGGCTCGCAGCGGTTCTGACGTGCAAATCGATCGTCAAATTTGGGCATGGGGGCGAAAGACTAATCGAACCATCTA-----CGCTATTCTCATCATTGCTGCCGGTACTGGTGAGTTCGAGGCTGGTATCTCCAAGGATGGCCAGACTCGTGAGCACGCCCTGCTTGCCTACACCCTAGGTGTCAAGCAGCTTATCGTCGCCATCAACAAGATGGACACCACCAAGTGGTCTGAAGATCGTTACAACGAAATCATCAAGGAGACGTCCAACTTCATCAAGAAGGTCGGATACAACCCCAAGCAGGTGGCTTTCGTTCCCATCTCCGGCTTCAACGGTGACAACATGTTGGCGCCGTCCACCAACTGCCCCTGGTACAAGGGCTGGGAGAAGGAGATCAAGGGTAACAAGATCACTGGCAAGACGCTCCTCGAGGCCATCGATGCCATTGAGCAACCCAAGCGTCCCACAGACAAGCCTCTCCGTCTTCCCCTTCAGGATGTCTACAAGATCGGTGGTATTGGCACTGTGCCCGTCGGCCGTATCGAGACTGGTGTCCTCAAGCCCGGTATGGTCGTTACATTCGCTCCCTCCAACGTCACCACTGAAGTCAAGTCCGTCGAGATGCACCACGAGCAGCTCGCCGAGGGTATGCCTGGTGACAACGTTGGCTTCAACGTGAAGAACGTCTCCGTCAAGGAAATCCGCCGTGGCAACGTCGCTGGTGACTCCAAGAACGATCCTCCTGCCGGTGCTGCTTCCTTCACTGCCCAGGTCATCGTCCTCAACCACCCTGGTCAGGTCGGCGCTGGCTACGCCCCCGTCTTGGATTGCCACACCGCCCACATCGCCTGCAAGTTCTCTGAGATCCTCGAGAAGATTGACCGCCGAACGGGCAAGTCTGTCGAGAACAACCCCAAGTTCATCAAGTCTGGTGACGCTGCCATCGTCAAGATGGTGCCGTCCAAGCCTATGTGCGTTGAGGCTTTCACTGACT
>Distoseptispora_euseptata__DLUCC_S2024
GGCG-TGGGAC-GCGGAGGGATCATTACTTGAAAGACTCCATAACCATTTGTGAACTCTACCTGTTGCTTCGGCGGGTGGTCCCAGGGCGGGACCACAGCCCATTCAGTTGGGTGCCCGCCGGAGGACATAGGTATTATCTGAGTCTATAAAAACTTTCAACAACGGATCTCTTGGTTCTGGCATCGATGAAGAACGCAGCGAAATGCGATAAGTAATGTGAATTGCAGAATTCAGTGAATCATCGAATCTTTGAACGCACATTGCGCCCGCCAGCACTCTGGCGGGCATGCCTGTTCGAGCGTCATTTCAACCCTCGGGCCG--TGGCCTGGTGTTGGGGCACTGCCGTCT-GGACGCGCAGGCCCTGAAAAACAGTGGCGGGCTCGCTAGAACTCCGGGCGCAGTAGATCTCGTCTAGGAGGTCGGTCTTGCCGTCAAAACAACAGGTTGACCTCGGATCAGGTAGGAATACCCGCTGAACTTAAGCATAT-----TAGTAACGGCGAGTGAAGCGGCAACAGCTCAGATTTGAAATCTGGAGGGTCCGAGTTGTAATCTGCAGAGGATGCTTTTGGCGAGGTGCCTTCTAAGTCCCCTAGAACGGGGCGCCATAGAGGGTGAGAGCCCCGTACAGTCGGACACCGAACCTTTGTAAAGCTCCTTCGACGAGTCGAGTAGTTTGGGAATGCTGCTCAAAATGGGAGGTAAATTTCTTCTAAAGCTAAATACCGGCCAGAGACCGATAGCGCACAAGTAGAGTGATCGAAAGATGAAAAGCACTTTGAAAAGAGGGTTAAATAGCACGTGAAATTGTTGAAAGGGAAGCGCTTGTGACCAGACTTGCGCCCGGTGAATCATCCAGCGTTCTCGCTGGTGCACTTTGCCGGGCTCAGGCCAGCATCGGTTCTCCCAGGGGGATAAAAGTCTCGGGAACGTAGCTCTCTTCGGGGAGTGTTATAGCCCGTGGCACAATACCCTTGGG-GGGACCGAGGACCGCGCTCGCAAGGATGCTGGCGTAATGGTCATCAGCGACCCGTCTTGAAACACGGACCAAGGAGTCAAGCATTAGGGCGAGTCTTTGGGTGTAAAACCCGCAGGCGCAATGAAAGTGAACGGAGGTGAGAGCTTCGGCGCATCATCGACCGATCCTGATGTTCTCGGATGGATTTGAGTAAGAGCCTTACCGCTTGGACCCGAAAGATGGTGAACTATGCCTGAATAGGGTGAAGCCAGAGGAAACTCTGGTGGAGGCTCGCAGCGGTTCTGACGTGCAAATCGATCGTCAAATTTGGGCATGGGGGCGAAAGACTAATCGAACCATCTA----------------TTATCGCCGCCGGTACTGGTGAGTTCGAGGCTGGTATCTCCAAGGATGGCCAGACCCGAGAGCACGCTCTGCTTGCCTACACTTTGGGTGTCAAGCAGATTATCTGCGCCATCAACAAGATGGACACCACCAAGTGGTCAGAGGACCGTTTCAACGAAATCATCAAGGAGACGTCCAACTTCATCAAGAAGGTCGGTTACAACCCCAAGCAGGTCGCCTTCGTGCCCATCTCCGGTTTCCACGGCGACAACATGCTTGCTCCCTCTACCAACTGCCCCTGGTACAAGGGCTGGGAGAAGGAGGCCAAGGGTGCCAAGTCTTCTGGCAAGACCCTGCTTGAGGCCATCGACGCCATTGAGCCCCCGAAGCGTCCCACAGACAAGCCCCTGCGTCTCCCGCTCCAGGATGTCTACAAGATCGGCGGTATCGGAACGGTCCCTGTCGGCCGTATCGAGACTGGTGTCCTGAAGCCCGGTATGGTCGTCACTTTCGCTCCCTCCAACGTCACCACTGAAGTCAAGTCCGTCGAGATGCACCACGAGCAGCTGACTGAGGGTGTCCCTGGTGACAACGTCGGCTTCAACGTGAAGAACGTGTCCGTCAAGGAAATCCGCCGTGGCAACGTTGCCGGTGATTCCAAGAACGACCCCCCTGCCGGCTGCGCCAACTTCACTGCCCAGGTCATTGTCCTCAACCACCCTGGTCAGGTTGGCCCTGGTTACGCTCCCGTCCTGGACTGCCACACCGCTCACATTGCCTGCAAGTTCTCCGAGATCACCGAGAAGATCGACCGCCGTACCGGCAAGTCGGTTGAGAACAACCCCAAGTTCATTAAGTCTGGTGACGCTGCCATCGTTAAGATGATTCCGTCCAAG----------------------------
>Distoseptispora_euseptata__MFLUCC_20_0154
GGCGTTGGGAC-GCGGAGGGATCATTACTTGAAAGACTCCATAACCATTTGTGAACTCTACCTGTTGCTTCGGCGGGTGGTCCCAGGGCGGGACCACAGCCCATTTAGTTGGGTGCCCGCCGGAGGACATAGGTATTATCTGAGTCTATAAAAACTTTCAACAACGGATCTCTTGGTTCTGGCATCGATGAAGAACGCAGCGAAATGCGATAAGTAATGTGAATTGCAGAATTCAGTGAATCATCGAATCTTTGAACGCACATTGCGCCCGCCAGCACTCTGGCGGGCATGCCTGTTCGAGCGTCATTTCAACCCTCGGGCCG--TGGCCTGGTGTTGGGGCACTGCCGTCT-GGACGCGCAGGCCCTGAAAAACAGTGGCGGGCTCGCTAGAACTCCGGGCGCAGTAGATCTCGTCTAGGTGGTCGGTCTTGCCGTCAAAACAACAGGTTGACCTCGGATCAGGTAGGAATACCCGCTGAACTTAAGCATAT-----------------------------CAGCTCAGATTTGAAATCTGGAGGGTCCGAGTTGTAATCTGCAGAGGATGCTTTTGGCGAGGTGCCTTCTAAGTCCCCTAGAACGGGGCGCCATAGAGGGTGAGAGCCCCGTACAGTCGGACACCGAACCTTTGTAAAGCTCCTTCGACGAGTCGAGTAGTTTGGGAATGCTGCTCAAAATGGGAGGTAAATTTCTTCTAAAGCTAAATACCGGCCAGAGACCGATAGCGCACAAGTAGAGTGATCGAAAGATGAAAAGCACTTTGAAAAGAGGGTTAAATAGCACGTGAAATTGTTGAAAGGGAAGCGCTTGTGACCAGACTTGCGCCCGGTGAATCATCCAGCGTTCTCGCTGGTGCACTTTGCCGGGCTCAGGCCAGCATCGGTTCTCCCAGGGGGATAAAAGTCTCGGGAACGTAGCTCTCTTCGGGGAGTGTTATAGCCCGTGGCACAATACCCTTGGG-GGGACCGAGGACCGCGCTCGCAAGGATGCTGGCGTAATGGTCATCAGCGACCCGTCTTGAAACACGGACCAAGGAGTCAAGCATTAGGGCGAGTCTTTGGGTGTAAAACCCGCAGGCGCAATGAAAGTGAACGGAGGTGAGAGCTTCGGCGCATCATCGACCGATCCTGATGTTCTCGGATGGATTTGAGTAAGAGCCTTACCGCTTGGACCCGAAAGATGGTGAACTATGCCTGAATAGGGTGAAGCCAGAGGAAACTCTGGTGGAGGCTCGCAGCGGTTCTGACGTGCAAATCGATCGTCAAATTTGGGCATGGGGGCGAAAGACTAATCGAACCATCTA???????????????????????????????????????????????????????????????????????????????????????????????????????????????????????????????????????????????????????????????????????????????????????????????????????????????????????????????????????????????????????????????????????????????????????????????????????????????????????????????????????????????????????????????????????????????????????????????????????????????????????????????????????????????????????????????????????????????????????????????????????????????????????????????????????????????????????????????????????????????????????????????????????????????????????????????????????????????????????????????????????????????????????????????????????????????????????????????????????????????????????????????????????????????????????????????????????????????????????????????????????????????????????????????????????????????????????????????????????????????????????????????????????????????????????
>Distoseptispora_fasciculata__KUMCC_19_0081
------GAACCAGCGGAGGGATCATTACTTGAAAAACTCCCTAAACCATTGTGAATC-TACCCGTTGCTTTGGCGGGCGGCTCCAGGGCGGAGCCACTGCTCGTTGGGTCGGGCGCCCGCCGAAGGACTGTGCGGATCTCAGAGTCTATCAAAACTTTCAGCAACGGATCTCTTGGTTCTGGCATCGATGAAGAACGCAGCGAAATGCGATAAGTAATGTGAATTGCAGAATTCAGTGAATCATCGAATCTTTGAACGCACATTGCGCCCGCCAGCACTCTGGCGGGCATGCCTGTTCGAGCGTCATTTCAACCCTCGGGCCGTTTGGCCCGGTGTTGGGGCGCTACGGGTCCGGACCTGTAGGCCCTCAAAACCAGTGGCGGGCTCGCCAGGACTCCGAGCGCAGTAGTTCTCGCTCAGGCGGCTGCTTCGGCCGTTAAA-CATAAGGTTGACCTCGGATCAGGTAGGAATACCCGCTGA----------------------ACGGCGAGTGAAGCGGCAACAGCTCAGATTTGAAATCTGGGGGGTCCGAATTGTAATCTGTAGAGGATGCTTTTGGCGACGCGCCTTCCGAGTCCCCTGGAACGGGGCGCCAGAGAGGGTGAGAGCCCCGTATGGTTGGACGCCGAACCTCTGTAAAGCTCCTTCGACGAGTCGAGTAGTTTGGGAATGCTGCTCAAAATGGGAGGTAAATTTCTTCTAAAGCTAAATACCGGCCAGAGACCGATAGCGCACAAGTAGAGTGATCGAAAGATGAAAAGCACTTTGAAAAGAGGGTCAAATAGCACGTGAAATTGCTGAAAGGGAAGCGCTTGTGACCAGACTTGCGCCCGGTTGATCATCCAGCGTTCTCGCTGGTGCACTCTGCCGGGCTCAGGCCAGCATCGGCTCTCCCAGGGGGATAAAGGTCGCGGGAACGTAGCTCTCTCCGGGGAGTGTTATAGCCCGTGGCGGAATGCCCTTAGGGGGGGCCGAGGCCCGCGTTCGCAAGGATGCTGGCGTAATGGTCACCAGCGACCCGTCTTGAAACACGGACCAAGGAGTCAAGCATTAGGGCGAGTCTTTGGGTGCAAAACCCGCAGGCGCAATGAAAGTGAACGGAGGTGAGAGCTTCGGCGCATCATCGACCGATCCTGATGTTCTCGGATGGATTTGAGTAAGAGCCTTACCGCTTGGACCCGAAAGATGGTGAACTATGCCTGAATAGGGTGAAGCCAGAGGAAACTCTGGTGGAGGCTCGCAGCGGTTCTGACGTGCAAATCGATCGTCAAATTTGGGCATGGGGGCGAAAGACTAATCGAACCATTAAGACTGCGCTATTCTCATTATTGCTGCCGGTACTGGTGAGTTCGAGGCTGGTATCTCCAAGGATGGCCAGACTCGTGAGCACGCTCTGCTCGCCTACACACTTGGTGTGAAGCAGCTCATCGTCGCCATCAACAAGATGGACACCACCAAGTGGTCCGAGAGCCGTTACAACGAAATCATCAAGGAGACGTCCAACTTCATCAAGAAGGTCGGCTACAACCCCAAGCAGGTCGCCTTCGTTCCCATCTCCGGCTTCAACGGCGACAACATGCTTGCCCCCTCCTCCAACTGCCCCTGGTACAAGGGTTGGGAGAAGGAGATCAAGGGTGGCAAGGTCTCTGGCAAGACCCTCTTGGAGGCTATCGATGCCATTGAGCCTCCCAAGCGTCCCACAGACAAGCCTCTCCGTCTACCCCTTCAGGATGTCTACAAGATCGGTGGTATCGGAACTGTGCCTGTCGGCCGTATCGAGACTGGTATCCTCAAGCCCGGTATGGTCGTCACATTCGCTCCCTCCAACGTCACCACTGAAGTCAAGTCCGTCGAGATGCACCACGAGCAGCTGCAGGAGGGTGTCCCCGGCGACAACGTCGGCTTCAACGTGAAGAACGTCTCCGTCAAGGAAATCCGCCGAGGCAACGTCGCTGGTGACTCCAAGAACGACCCCCCTGCCGGTGCCGCTTCCTTCACCGCTCAGGTCATCGTCCTCAATCACCCCGGTCAGGTCGGTGCTGGCTACGCTCCCGTCTTGGATTGCCACACTGCCCACATCGCTTGCAAGTTCTCTGAGATCCTTGAGAAGATCGACCGCCGAACGGGCAAGTCTGTTGAGAACAACCCCAAGTTCATCAAGTCTGGTGACGCTGCCATCGTCAAGATGATTCCGTCCAAGCCTATGTGCGTTGAGGCTTTCACTGACT
>Distoseptispora_fluminicola__MFLUCC_15_0417
GTTGGTGAACCAGCGGAGGGATCATTACTTGAAAAACTCCCTAAACCATTGTGAATC-TACCCGTTGCTTTGGCGGGCGGCTCCAGGGCGGAGCCACTGCTCGTTGGGTCGGGCGCCCGCCGAAGGACTTTGCGGATCTCAGAGTCTATCAAAACTTTCAGCAACGGATCTCTTGGTTCTGGCATCGATGAAGAACGCAGCGAAATGCGATAAGTAATGTGAATTGCAGAATTCAGTGAATCATCGAATCTTTGAACGCATATTGCGCCCGCCAGCACTCTGGCGGGCATGCCTGTTCGAGCGTCATTTCAACCCTCGGGCCGTTTGGCCCGGTGTTGGGGTGCTACGGGTTCGGACCCGTAGGCCCTCAAAACCAGTGGCGGGCTCGCCAGGACTCCGAGCGCAGTAGTTCTCGCTCAGGTGGCTGCTTCGGCCGTTAAA-CACAAGGTTGACCTCGGATCAGGTAGGAATACCCGCTGAACTTAAGCATAT-------------------------------------------------------------------------------------------------------------------------------------------------------------------------------------------------------------------------------------------------------------------------------------------------------------------------------------------------------------------------------------------------------------------------------------------------------------------------------------------------------------------------------------------------------------------------------------------------------------------------------------------------------------CTTCGGCGCATCATCGACCGAT-CTGATGTTCTCGGATGGATTTGAGTAAGAGCCTTACCGCTTGGACCCGAAAGATGGTGAACTATGCCTGAATAGGGTGAAGCCAGAGGAAACTCTGGTGGAGGCTCGCAGCGGTTCTGACGTGCAAATCGATCGTCAAATTTGGGCATGGGGGCGAAAGACTAATCGAACCATTAA???????????????????????????????????????????????????????????????????????????????????????????????????????????????????????????????????????????????????????????????????????????????????????????????????????????????????????????????????????????????????????????????????????????????????????????????????????????????????????????????????????????????????????????????????????????????????????????????????????????????????????????????????????????????????????????????????????????????????????????????????????????????????????????????????????????????????????????????????????????????????????????????????????????????????????????????????????????????????????????????????????????????????????????????????????????????????????????????????????????????????????????????????????????????????????????????????????????????????????????????????????????????????????????????????????????????????????????????????????????????????????????????????????????????????????
>Distoseptispora_fusiformis__GZCC_20_0512
----------------------CATTACGTTTTCCACTCCCTAAACCACTGTGAATC-TACCTACTGCTTTGGCGGGCGGCCCCTGGGAGGGGCCACTGCCCGTTGGGTCGGGCGCCCGCCGAAGCATCCGGGCGTCTTCAGAGCCTATAAAAACTTTCAGCAACGGATCTCTTGGTTCTGGCATCGATGAAGAACGCAGCGAAATGCGATAAGTAATGTGAATTGCAGAATTTAGTGAATCATCGAATCTTTGAACGCACATTGCGCCCGCCAGCATTCTGGCGGGCATGCCTGTCCGAGCGTCATTTCAACCCCTCGGGCGAAGCGCCCGGCGTTGGGGCACTGCGCCACCGGCGCTGCAGGCCCCGAAAGACAGTGGCGGGACCGTCGGGGCTCCGGGCGCAGTAGTCCTCGCCCAGGTGTC-GCCCCAGCCGTCAAAGAACCAGTTTGACCTCGGATCAGGTAGGAATACCCGCTGAACTTAAGCATATTGCCCCAGTAACGGCGAGTGAAGCGGCAACAGCTCAGATTTGAAATCTGGGGGGCCCGAGTTGTAATCTGCAGAGGATGCTTTTGGTGACGCGCCCGCCGAGTCCCCTGGAACGGGGCGCCACAGAGGGTGAGAGCCCCGTATGGCAGGACGCCGAGCCTCTGTAAAGCTCCTTCGACGAGTCGAGTAGTTTGGGAATGCTGCTCTAAATGGGAGGTAAATTTCTTCTAAAGCTAAATACCGGCCAGAGACCGATAGCGCACAAGTAGAGTGATCGAAAGATGAAAAGCACTTTGAAAAGAGGGTTAAAAAGCACGTGAAATTGCTGAAAGGGAAGCGCTTGTGACCAGACTTGCGCCCGGCGGATCAGCTGGCGTTCTCGCCAGTGCACTCCGCCGGGCTCAGGCCAGCATCGGTTTCGCCAGGGGGACAAAAGCGCCGGGAACGTGGCTCCCCCCGGGGAGTGTTACAGCCCGGCGCAGAATGCCCTTAGGCGGGACCGAGGAACGCGCACGCAAGGATGCTGGCGTAATGGTCATCAGCGACCCGTCTTGAAACACGGACCAAGGAGTCAAGCATTGGGGCGAGTCTTTGGGTGTAAAACCCGCAGGCGCAATGAAAGTGAACGCAGGTGAGAGCTTCGGCGCATCATCGACCGATCCTGATGTTCTCGGATGGATTTGAGTAAGAGCCTTAACGCTTGGACCCGAAAGATGGTGAACTATGCCTGAATAGGGTGAAGCCAGAGGAAACTCTGGTGGAGGCTCGCAGCGGTTCTGACGTGCAAATCGATCGTCAAATTTGGGCATG---------------------------GATTGCGCCATTCTCATCATTGCCGCTGGTACCGGTGAGTTCGAGGCCGGTATCTCCAAGGATGGCCAGACTCGTGAGCACGCTCTGCTTGCCTACACCCTGGGTGTGAAGCAGCTCATCGTCGCGATCAACAAGATGGACACTACCAAGTGGTCCGAGGATCGTTTCAACGAAATCATCAAGGAGACGTCCAACTTCATCAAGAAGGTCGGCTACAACCCCAAGCAGGTTGCCTTCGTCCCCATCTCGGGCTTCAACGGCGACAACATGCTTGCTGCCTCCAGCAACTGCCCCTGGTACAAGGGCTGGGAGAAGGAGGTCAAGGGTGGCAAGGTCACTGGCAAGACTCTCCTCGAGGCCATTGATGCCATCGAGCCCCCTAAGCGTCCCACCGACAAGCCCCTCCGCCTTCCCCTTCAGGATGTCTACAAGATTGGTGGTATCGGAACTGTCCCTGTCGGCCGTATCGAGACGGGTGTTCTCAAGCCCGGTATGGTCGTCACCTTTGCTCCCTCCAACGTCACCACTGAAGTCAAGTCGGTCGAGATGCACCACGAGCAGCTTAGTGAGGGTGTTCCCGGCGACAACGTTGGCTTCAACGTGAAGAACGTCTCCGTCAAGGAAATCCGTCGTGGCAACGTCGCTGGTGACTCCAAGAACGACCCCCCTGCTGGCTGTGCTTCCTTCACTGCCCAGGTCATCGTTCTCAACCACCCCGGTCAGGTCGGCGCTGGCTACGCCCCTGTCCTGGACTGCCACACCGCCCATATCGCCTGCAAGTTCTCTGAGATCCTAGAGAAGATCGATCGCCGAACGGGCAAGTCGGTTGAGAACAACCCTAAGTTCATCAAGTCGGGCGACGCCGCCATCGTCAAGATGATTCCGTCCAAGCCCATGTGCGTTGAGGC-----------
>Distoseptispora_guizhouensis__GZCC_21_0666
GTTGGTGAACCAGCGGAGGGATCATTACTTGCAAAACTCCCTAAACCATTGTGAATCTTACCCGTTGCTTTGGCGGGCGGCTCCAGGGCGGAGCCACTGCCCATTTGGTTGGGCGCCCGCCGAAGGACTGTACGGATCTCAGAGTCTATTAAAACTTTCAGCAACGGATCTCTTGGTTCTGGCATCGATGAAGAACGCAGCGAAATGCGATAAGTAATGTGAATTGCAGAATTCAGTGAATCATCGAATCTTTGAACGCACATTGCGCCCGCCAGCACTCTGGCGGGCATGCCTGTTCGAGCGTCATTTCAACCCTCGGGCCGTTTGGCCCGGTGTTGGGGTGCTACGGGTCCCGACCTGTAGGCCCTCAAAAACAGTGGCGGGCTCGCCAGGACTCCGAGCGTAGTAGTTCTCGCTCAGGCGGCTGCTTCGGCCGTTAAA----------------------------------------------------------------------------------------------------GGGGGGTCCGAGTTGTAATCTGTAGAGGATGCTTTTGGCGACGCGCCTTCCGAGTCCCCTGGAACGGGGCGCCAGAGAGGGTGAGAGCCCCGTATGGTTGGACGCCGAACCTTTGTAAAGCTCCTTCGACGAGTCGAGTAGTTTGGGAATGCTGCTCAAAATGGGAGGTAAATTTCTTCTAAAGCTAAATACCGGCCAGAGACCGATAGCGCACAAGTAGAGTGATCGAAAGATGAAAAGCACTTTGAAAAGAGGGTCAAATAGCACGTGAAATTGCTGAAAGGGAAGCGCTTGTGACCAGACTTGCGCCCGGTTGATCATCCAGCGTTCTCGCTGGTGCACTCTGCCGGGTTCAGGCCAGCATCGGCTCTCCCAGGGGGATAAAGGTCGCGGGAACGTAGCTCTCTCCGGGGAGTGTTATAGCCCGTGGCGGAATGCCCTTAGGGGGGGCCGAGGCTCGCGTTCGCAAGGATGCTGGCGTAATGGTCACCAGCGACCCGTCTTGAAACACGGACCAAGGAGTCAAGCATTAGGGCGAGTCTTTGGGTGCAAAACCCGCAGGCGCAATGAAAGTGAACGGAGGTGAGAGCTTCGGCGCATCATCGACCGATCCTGATGTTCTCGGATGGATTTGAGTAAGAGCCTTACCGCTTGGACCCGAAAGATGGTGAACTATGCCTGAATAGGGTGAAGCCAGAGGAAACTCTGGTGGAGGCTCGCAGCGGTTCTGACGTGCAAATCGATCGTCAAATTTGGGCATGGGGGCGAAAGACTAATCGAACCATTAAGACTGCGCTATTCTCATCATTGCTGCCGGTACTGGTGAGTTCGAGGCTGGTATCTCCAAGGATGGCCAGACTCGTGAGCACGCTCTGCTTGCCTACACCCTGGGTGTGAAGCAGCTCATCGTCGCCATCAACAAGATGGACACCACCAAGTGGTCTGAGAGCCGTTACAACGAAATTATCAAGGAGACGTCCAACTTCATCAAGAAGGTCGGCTACAACCCCAAGCAGGTCGCCTTCGTCCCCATCTCCGGCTTCAACGGCGACAACATGCTTGCCCCCTCCTCCAACTGCCCCTGGTACAAGGGCTGGGAGAAGGAGATCAAGGGCGGCAAGGCCTCTGGCAAGACCCTTCTCGAGGCCATCGATGCCATTGAGCCTCCTAAGCGTCCTACGGACAAGCCTCTGCGTCTCCCCCTCCAGGATGTCTACAAGATCGGTGGTATTGGAACTGTACCCGTCGGCCGTATCGAGACTGGTATCCTCAAGCCCGGTATGGTCGTCACGTTTGCTCCCTCCAACGTCACCACTGAAGTCAAGTCCGTCGAGATGCACCACGAGCAGCTGCAGGAGGGTGTCCCCGGCGACAACGTTGGCTTCAACGTGAAGAACGTCTCCGTCAAGGAAATCCGCCGAGGCAACGTTGCTGGTGACTCCAAGAACGATCCTCCGGCTGCTGCCGCTTCCTTCACCGCCCAGGTCATCGTCCTCAACCACCCCGGTCAGGTCGGCGCTGGCTACGCTCCCGTCTTGGATTGCCACACTGCCCACATCGCTTGCAAGTTCTCCGAGATCCTTGAGAAGATCGACCGCCGAACGGGCAAGTCTGTCGAGAACAACCCCAAGTTCATCAAGTCTGGTGACGCTGCCATCGTCAAGATGATTCCGTCCAAGCCTATGTGCGTTGAGGCTTTCACTGACT
>Distoseptispora_guttulata__MFLUCC_16_0183
GTTGGTGAACCAGCGGAGGGATCATTACCCTAAAAAACCCCCAAACCATTGTGAATCTTACCCGTTGCTTCGGCGGGCGGCTCCAGGGCGGAGCCACTGCCCGTTGGTTCGGGCGCCCGCCGGAGGACTTGGGTAACTTCAGAGTCTATCAAAACTTTCAGCAACGGATCTCTTGGTTCTGGCATCGATGAAGAACGCAGCGAAATGCGATAAGTAATGTGAATTGCAGAATTCAGTGAATCATCGAATCTTTGAACGCACATTGCGCCCGCCAGCACTCTGGCGGGCATGCCTGTTCGAGCGTCATTTCAACCCTCGGGCCGCGTGGCCCGGTGTTGGGGCGCTACCGCGTCGACCCGGTAGGCCCTTAAAACCAGTGGCGGGCTCGCCCGGCCTCCGAGCGCAGTAGTCCTCGCTCAGGCGGCCGCCTCGGCCGTTAAAACAGAAGGTTGACCTCGGATCAGGTAGGAATACCCGCTGAACTTAAGCATATTGCCCCAGTAACGGCGAGTGAAGCGGCAACAGCTCAGATTTGAAATCTGGGGGGTCCGAGTTGTAATCTGTAGAGGATGCTTTTGGCGACGCGCCTTCCGAGTCCCCTGGAACGGGGCGCCAGAGAGGGTGAGAGCCCCGTACGGTCGGACGCCGAGCCTCTGTAAAGCTCCTTCGACGAGTCGAGTAGTTTGGGAATGCTGCTCAAAATGGGAGGTAAATTTCTTCTAAAGCTAAATACCGGCCAGAGACCGATAGCGCACAAGTAGAGTGATCGAAAGATGAAAAGCACTTTGAAAAGAGGGTTAAATAGCACGTGAAATTGCTGAAAGGGAAGCGCTTGTGACCAGACTTGCGCCCGGTTGATCATCCAGCGTTCTCGCTGGTGCACTCTGCCGGGCTCAGGCCAGCATCGGCTCCCCCAGGGGGATAAAGGTCGCGGGAACGTAGCTCTCTCCGGGGAGTGTTATAGCCCGCGGCGGAATACCCTTAGGGGGGGTCGAGGCCCGCGTTCGCAAGGATGCTGGCGTAATGGTCACCAGCGACCCGTCTTGAAACACGGACCAAGGAGTCAAGCATTAGGGCGAGTCTTTGGGTGTAAAACCCGCAGGCGCAATGAAAGTGAACGGAGGTGAGAGCTTCGGCGCATCATCGACCGATCCTGATGTTCTCGGATGGATTTGAGTAAGAGCCTTACCGCTTGGACCCGAAAGATGGTGAACTATGCCTGAATAGGGTGAAGCCAGAGGAAACTCTGGTGGAGGCTCGCAGCGGTTCTGACGTGCAAATCGATCGTCAAATTTGGGCATGGGGGCGAAAGACTAATCGAAC------GACTGCGCTATTCTCATCATTGCTGCCGGTACTGGTGAGTTCGAGGCTGGTATTTCCAAGGATGGCCAGACTCGTGAGCACGCTCTACTTGCCTACACCCTGGGTGTGAAGCAGCTTATCGTGGCCATCAACAAGATGGACACCACCAAGTGGTCTGAGGACCGTTACAACGAAATCATCAAGGAGACTTCCAACTTCATCAAGAAGGTCGGCTACAACCCCAAGCAGGTTGCTTTCGTTCCCATCTCTGGCTTCAACGGCGACAACATGCTTACCCCCTCCTCCAACTGCCCCTGGTACAAGGGCTGGGAGAAGGAGGTCAAGGGTGGCAAGGTCACTGGCAAGACGCTTCTCGAAGCCATCGATGCCATTGAGCCTCCCAAGCGCCCCACAGACAAGCCGCTGCGTCTTCCCCTCCAGGATGTCTACAAGATCGGTGGTATCGGAACCGTACCTGTCGGCCGTATCGAGACTGGTGTCCTCAAGCCCGGTATGGTCGTCACTTTCGCTCCCTCCAACGTCACCACTGAAGTCAAGTCTGTCGAGATGCACCACGAACAGCTTCAAGAGGGCGTTCCTGGCGACAACGTCGGCTTCAACGTGAAGAACGTCTCTGTCAAGGAAATCCGCCGAGGCAACGTCGCTGGTGACTCCAAGAACGACCCTCCTGCTGGCGCTGCTTCCTTCACCGCCCAGGTCATTGTCCTGAACCACCCCGGTCAGGTCGGCGCTGGCTACGCTCCCGTCTTGGATTGCCACACTGCCCACATCGCCTGCAAGTTCTCCGAGATCCTCGAGAAGATCGATCGCCGAACGGGCAAGTCTGTCGAGAACAACCCCAAGTTCATCAAGTCTGGTGACGCTGCTATCGTCAAGATGGTGCCGTCCAAGCCCATGTGCGTTGAGGCTTTCACTGACT
>Distoseptispora_hyalina__MFLUCC_17_2128
----------------------CATTACTTGAAAGACTCTAT-AACCATTGTGAATCGTACCTGTTGCTTCGGCGGGCGGCCCCTGGGAGGGGCCACGGCCCATTGGGTTGGGTGCCCGCCGGAGGACCAAGGTATCTTCTGAGTTTATAAAAACTTTCAACAACGGATCTCTTGGTTCTGGCATCGATGAAGAACGCAGCGAAATGCGATAAGTAATGTGAATTGCAGAATTCAGTGAATCATCGAATCTTTGAACGCACATTGCGCCCGCCAGTATTCTGGCGGGCATGCCTGTTCGAGCGTCATTTCAACCCTCAGGCACTGTGGCCTGGTGTTGGGGCACTGCCGTCCCGGGCGCGCAGGCCCTCAAAAACAGTGGCGGGCTCGCTAGGACTCCGGGCGCAGTAGTTCTCGTCTAGGTGGTCGGTCTTGCCGTCAAATTACAAGGTTGACCTCGGATCAGGTAGGAATACCCGCTGAACTTAAGCATATTGCCCTAGTAACGGCGAGTGAAGCGGCAACAGCTCAGATTTGAAATCTGGAGGGCCCGAGTTGTAATCTGTAGAGGATGCTTTTGGTGAGGTGCCTTCTAAGTCCCCTAGAACGGGGCGCCATAGAGGGTGAGAGCCCCGTACAGTTGGACACCGAACCTCTGTAAAGCTCCTTCGACGAGTCGAGTAGTTTGGGAATGCTGCTCAAAATGGGAGGTAAATTTCTTCTAAAGCTAAATACCGGCCAGAGACCGATAGCGCACAAGTAGAGTGATCGAAAGATGAAAAGCACTTTGAAAAGAGGGTTAAATAGCACGTGAAATTGTTGAAAGGGAAGCGCTTGTGACCAGACTTGCGCCCGGTGAATCATCCAGCGTTCTCGCTGGTGCACTTTGCCGGGCTCAGGCCAGCATCGGTTCTTCCAGGGGGATAAAAGCCTCGGGAACGTAGCTCCCTTCGGGGAGTGTTATAGCCCGTGGTACAATACCTCTGGG-GGGACCGAGGACCGCGCTCGCAAGGATGCTGGCGTAATGGTCATCAGCGACCCGTCTTGAAACACGGACCAAGGAGTCAAGCATTAGGGCGAGTCTTTGGGTGTAAAACCCGCAGGCGCAATGAAAGTGAACGGAGGTGAGAGCTTCGGCGCATCATCGACCGATCCTGATGTTCTCGGATGGATTTGAGTAAGAGCCTTACCGCTTGGACCCGAAAGATGGTGAACTATGCCTGAATAGGGTGAAGCCAGAGGAAACTCTGGTGGAGGCTCGCAGCGGTTCTGACGTGCAAATCGATCGTCAAATTTGGGCATGGGGGCGAAAGACTAATCGAACCATCTAGACTGCGCTATTCTCATTATCGCTGCCGGTACTGGTGAGTTCGAGGCTGGTATCTCCAAGGATGGCCAGACTCGTGAGCACGCTCTGCTTGCCTACACCCTGGGTGTCAAGCAGATCATCTGCGCCATCAACAAGATGGACACCACCAAGTGGTCAGAGGACCGTTTCAACGAAATCATCAAGGAGACGTCCAACTTCATCAAGAAGGTCGGCTACAACCCCAAGCAGGTCGCCTTCGTCCCCATCTCCGGCTTCCACGGTGACAACATGTTGTCTCCCTCCACCAACTGCCCCTGGTACAAGGGCTGGGAGAAGGAAGCCAAGGGTGCCAAGTCATCTGGCAAAACCCTGCTTGAGGCCATCGACGCCATCGAGCCCCCGAAGCGTCCCACCGACAAGCCCCTGCGTCTCCCGCTCCAGGATGTGTACAAGATTGGTGGTATCGGAACAGTTCCTGTCGGCCGTATCGAGACTGGTGTCCTCAAGCCCGGTATGGTCGTCACTTTCGCTCCCTCCAACGTCACCACTGAAGTCAAGTCCGTCGAGATGCACCACGAGCAGCTGTCTGAGGGTGTCCCCGGTGACAACGTCGGCTTCAACGTGAAGAACGTCTCTGTCAAGGAAATCCGCCGTGGCAACGTCGCTGGTGACTCCAAGAACGACCCCCCTGCTGGCTGCGCCAACTTCACTGCCCAGGTCATTGTCCTCAACCACCCTGGTCAGGTTGGTCCCGGCTACGCCCCTGTCTTGGACTGCCACACTGCCCACATCGCTTGCAAGTTCTCCGAGATCACCGAGAAGATCGACCGCCGTACCGGCAAGTCGGTTGAGAACAACCCCAAGTTCATCAAGTCCGGTGACGCCGCCATCGTCAAGATGATTCCCTCCAAGCCGATGTGCGTTGAGGCCTTCACTGACT
>Distoseptispora_hydei__MFLUCC_20_0481
------------------------------------CTCCCTAAACCACTGTGAATCTTACCCGTTGCTCCGGCGGGCGGCTCCAGGGCGGAGCCACTGTCCGTTAGGTCGGACGCCCGCCGGGGGACTCGGGTATCGTCAGAGTCTATCAAAACTTTCAGCAACGGATCTCTTGGTTCTGGCATCGATGAAGAACGCAGCGAAATGCGATAAGTAATGTGAATTGCAGAATTCAGTGAATCATCGAATCTTTGAACGCACATTGCGCCCGCCAGTACTCTGGCGGGCATGCCTGTTCGAGCGTCATTTCAACCCTCGGGCCGTTTGGCCCGGTGTTGGGGTGCTACGTCCTGCGGACCGTAGGCCCTCAAAACCAGTGGCGGGCT-----------------------------------------------------------------------------------------------------------TGCCCCAGTAACGGCGAGTGAAGCGGCAACAGCTCAGATTTGAAATCTGGTGGGTCCGAGTTGTAATCTGTAGAGGATGCTTTTGGCGACGCGCCTTCCGAGTCCCCTGGAACGGGGCGCCAGAGAGGGTGAGAGCCCCGTATGGTCGGACGCCGAACCTTTGTAAAGCTCCTTCGACGAGTCGAGTAGTTTGGGAATGCTGCTCAAAATGGGAGGTAAATTTCTTCTAAAGCTAAATACCGGCCAGAGACCGATAGCGCACAAGTAGAGTGATCGAAAGATGAAAAGCACTTTGAAAAGAGGGTTAAATAGCACGTGAAATTGCTGAAAGGGAAGCGCTTGTGACCAGACTTGCGCCCGGTTGATCATCCAGCGTTCTCGCTGGTGCACTCTGCCGGGCTCAGGCCAGCATCGGCTCTCCCAGGGGGATAAAGGTCGCGGGAACGTAGCTCTCTCCGGGGAGTGTTATAGCCCGCGGCGGAATACCCTTAGGGGGGGTCGAGGCCCGCGTTCGCAAGGATGCTGGCGTAATGGTCACCAGCGACCCGTCTTGAAACACGGACCAAGGAGTCAAGCATTAGGGCGAGTCTTTGGGTGTAAAACCCCAGGGCGCAATGAAAGTGAACGGAGGTGAGAGCTTCGGCGCATCATCGACCGATCCTGATGTTCTCGGATGGATTTGAGTAAGAGCCTTACCGCTTGGACCCGAAAGATGGTGAACTATGCCTGAATAGGGTGAAGCCAGAGGAAACTCTGGTGGAGGCTCGCAGCGGTTCTGACGTGCAAATCGATCGTCAAATTTGGGCATGGGGGCGAAAGACTAATCGAACCATC--???????????????????????????????????????????????????????????????????????????????????????????????????????????????????????????????????????????????????????????????????????????????????????????????????????????????????????????????????????????????????????????????????????????????????????????????????????????????????????????????????????????????????????????????????????????????????????????????????????????????????????????????????????????????????????????????????????????????????????????????????????????????????????????????????????????????????????????????????????????????????????????????????????????????????????????????????????????????????????????????????????????????????????????????????????????????????????????????????????????????????????????????????????????????????????????????????????????????????????????????????????????????????????????????????????????????????????????????????????????????????????????????????????????????????????
>Distoseptispora_lancangjiangensis__KUN_HKAS_112712
-------------------------TACTTGAAA-ACTCAATAACCATCTGTGAATCATACCTGTTGCTTCGGCGGGCGGCCCCTGGGAGGGGCCAGGGCCCGTTGGGTCGGGTGCCCGCCGGAGGACTCAGGTACTGTCCGAGTTATTAAAAACTTTCAACAACGGATCTCTTGGTTCTGGCATCGATGAAGAACGCAGCGAAATGCGATAAGTAATGTGAATTGCAGAATTCAGTGAATCATCGAATCTTTGAACGCACATTGCGCCCGCCAGCACTCTGGCGGGCATGCCTGTTCGAGCGTCATTTCAACCCTCAGGCCGTTTGGCCTGGTGTTGGGGCACTGCCGTCCCGGGCGAGCAGGCCCTGAAAACCAGTGGCGGGCTCGCTAGCACTCCGGGCGTAGTAGATCTCGTCTAGGTGGTCGGTCTTGCCGTCAAAATACAAGGTTGACCTCGGATCAGGTAGGAATACCCGCTGAACTTAAGCATATTGCCCTAGTAACGGCGAGTGAAGCGGCAACAGCTCAGATTTGAAATCTGAAGGGTCCGAGTTGTAATCTGTAGAGGATGCTTTTGGCGAGGTGCCTTCTAAGTCCCCTAGAACGGGGCGCCACAGAGGGTGAGAGCCCCGTACAGTTGGACACCGAACCTTTGTAAAGCTCCTTCGACGAGTCGAGTAGTTTGGGAATGCTGCTCAAAATGGGAGGTATATTTCTTCTAAAGCTAAATACCGGCCAGAGACCGATAGCGCACAAGTAGAGTGATCGAAAGATGAAAAGCACTTTGAAAAGAGGGTTAAATAGCACGTGAAATTGTTGAAAGGGAAGCGCTTGTGACCAGACTTGCGCCCGGTGAATCATCCAGCGTTCTCGCTGGTGCACTTTGCCGGGCTCAGGCCAGCATCGGTTCTCCCAGGGGGACAAAGGTCTCGGGAACGTAGCTCTCTTCGGGGAGTGTTATAGCCCGTGGCATAATACCTTTGGG-GGGACCGAGGACCGCGCTCGCAAGGATGCTGGCGTAATGGTCATCAGCGACCCGTCTTGAAACACGGACCAAGGAGTCAAGCATTAGGGCGAGTCTTTGGGTGTAAAACCCGCAGGCGCAATGAAAGTGAACGGAGGTGAGAGCTTCGGCGCATCATCGACCGATCCTGATGTTCTCGGATGGATTTGAGTAAGAGCCTTACCGCTTGGACCCGAAAGATGGTGAACTATGCCTGAATAGGGTGAAGCCAGAGGAAACTCTGGTGGAGGCTCGCAGCGGTTCTGACGTGCAAATCGATCGTCAAATTTGGGCATGGGGGCGAAAGACTAATCGAACCATCTA???????????????????????????????????????????????????????????????????????????????????????????????????????????????????????????????????????????????????????????????????????????????????????????????????????????????????????????????????????????????????????????????????????????????????????????????????????????????????????????????????????????????????????????????????????????????????????????????????????????????????????????????????????????????????????????????????????????????????????????????????????????????????????????????????????????????????????????????????????????????????????????????????????????????????????????????????????????????????????????????????????????????????????????????????????????????????????????????????????????????????????????????????????????????????????????????????????????????????????????????????????????????????????????????????????????????????????????????????????????????????????????????????????????????????????
>Distoseptispora_leonensis__HKUCC_10822
?????????????????????????????????????????????????????????????????????????????????????????????????????????????????????????????????????????????????????????????????????????????????????????????????????????????????????????????????????????????????????????????????????????????????????????????????????????????????????????????????????????????????????????????????????????????????????????????????????????????????????????????????????????????????????????????????????????????????????????????????????????????TGCCCCAGTAACGGCGAGTGAAGCGGCAACAGCTCAGATTTGAAATCTGGAGGGTCCGAGTTGTAATCTGCAGAGGATGCTTTTGGCGACGCGCCTTCCGAGTCCCCTGGAACGGGACGCCACAGAGGGTGAGAGCCCCGTATGGTTGGACGCCGAGCCTCTGTAAAGCTCCTTCGACGAGTCGAGTAGTTTGGGAATGCTGCTCTAAATGGGAGGTAAATTTCTTCTAAAGCTAAATACCGGCCAGAGACCGATAGCGCACAAGTAGAGTGATCGAAAGATGAAAAGCACTTTGAAAAGAGGGTTAAAAAGCACGTGAAATTGCTGAAAGGGAAGCGCTCGTGACCAGACTTGCGCCCGGCGGATCANCCNGCGTTCTCGCCGGTGCACTCCGCCGGGTCCAGGCCAGCATCGGTTTCGCCAGGGGGACAAAAGCCACTGGAACGTAGCTCTCTACGGGGAGTGTTATAGCCTGTGGCACAATGCCCTTAGGCGGGACCGAGGCCCGCGCTCGCAAGGATGCTGGCGTAATGGTCACCAGCGACCCGTCTTGAAACACGGACCAAGGAGTCAAGCATTAGGGCGAGTCTTTGGGTGTAAAACCCGCAGGCGCAATGAAAGTGAACGTAGGTGAGAGCTTCGGCGCATCATCGACCGATCCTGATGTTCTCGGATGGATTTGAGTAAGAGCCTTACCGCTTGGACCCGAAAGATGGTGAACTATGCCTGAATAGGGTGAAGCCAGAGGAAACTCTGGTGGAGGCTCGCAGCGGTTCTGACGTGCAAATCGATCGTCAAATTTGGGCATGGGGGCGAAAG-----------------???????????????????????????????????????????????????????????????????????????????????????????????????????????????????????????????????????????????????????????????????????????????????????????????????????????????????????????????????????????????????????????????????????????????????????????????????????????????????????????????????????????????????????????????????????????????????????????????????????????????????????????????????????????????????????????????????????????????????????????????????????????????????????????????????????????????????????????????????????????????????????????????????????????????????????????????????????????????????????????????????????????????????????????????????????????????????????????????????????????????????????????????????????????????????????????????????????????????????????????????????????????????????????????????????????????????????????????????????????????????????????????????????????????????????????
>Distoseptispora_lignicola__MFLUCC_18_0198
------------------------------------TCCCTTAAACCATTGTGAATCTTACCCGTTGCTTCGGCGGGCGGCTCCAGGGCGGAGTCACTGCTCGTTGGGTCGGGTGCCCGCCGGAGGACTCGGGTAACCTCAGAGTCTATCAAAACTTTCAGCAACGGATCTCTTGGTTCTGGCATCGATGAAGAACGCAGCGAAATGCGATAAGTAATGTGAATTGCAGAATTCAGTGAATCATCGAATCTTTGAACGCACATTGCGCCCGCTAGTATTCTGGCGGGCATGCCTGTTCGAGCGTCATTTCAACCCTCGGGCCGTTTGGCCCGGTGTTGGGGTGCTACGGTCC-GGACCCGTAGGCCCTCAAAACAAGTGGCGGGCTCTCCATGACCCCGAGCGCAGTAGTCCTCGCTCAGGTGGCTGCTTCGGCCGTTAAAACAGAAGGTTGACCTCGGATCAGGTAGGAATACCCGCTGAACTTAAGCATAT--------------------AAGCGGCAACAGCTCAGATTTGAAATCTGTGGGGTCCGAGTTGTAATCTGTAGAGGATGCTTTTGGCGACGCGCCTTCCGAGTCCCCTGGAACGGGGCGCCAGAGAGGGTGAGAGCCCCGTATGGTTGGACGCCGAACCTCTGTAAAGCTCCTTCGACGAGTCGAGTAGTTTGGGAATGCTGCTCAAAATGGGAGGTAAATGTCTTCTAAAGCTAAATACCGGCCAGAGACCGATAGCGCACAAGTAGAGTGATCGAAAGATGAAAAGCACTTTGAAAAGAGGGTTAAATAGCACGTGAAATTGCTGAAAGGGAAGCGCTTGTGACCAGACTTGCGCCCGGTTGATCATCCAGCGTTCTCGCTGGTGCACTCTGCCGGGCTCAGGCCAGCATCGGTTCTCCCAGGGGGATAAAGGTCGCGGGAACGTAGCTCTCTCCGGGGAGTGTTATAGCCCGCGGCGGAATGCCCTTAGGGGGGACCGAGGCCCGCGTTCGCAAGGATGCTGGCGTAATGGTCACCAGCGACCCGTCTTGAAACACGGACCAAGGAGTCAAGCATTAGGGCGAGTCTTTGGGTGTAAAACCCGCAGGCGCAATGAAAGTGAACGGAGGTGAGAGCTTCGGCGCATCATCGACCGATCCTGATGTTCTCGGATGGATTTGAGTAAGAGCCTTACCGCTTGGACCCGAAAGATGGTGAACTATGCCTGAATAGGGTGAAGCCAGAGGAAACTCTGGTGGAGGCTCGCAGCGGTTCTGACGTGCAAATCGATCGTCAAATTTGGGCATGGGGGCGAAAGACTAATCGAACCATCTA???????????????????????????????????????????????????????????????????????????????????????????????????????????????????????????????????????????????????????????????????????????????????????????????????????????????????????????????????????????????????????????????????????????????????????????????????????????????????????????????????????????????????????????????????????????????????????????????????????????????????????????????????????????????????????????????????????????????????????????????????????????????????????????????????????????????????????????????????????????????????????????????????????????????????????????????????????????????????????????????????????????????????????????????????????????????????????????????????????????????????????????????????????????????????????????????????????????????????????????????????????????????????????????????????????????????????????????????????????????????????????????????????????????????????????
>Distoseptispora_longispora__HFJAU_0705
----------------------CATTACTTGCAAAACTCCATAAACCATTGTGAATCTTACCCGTTGCTTTGGCGGGCGGCTCCAGGGCGGAGTCACTACCCGTTGGGTCGGGCGCCCGCCGAAGGACTGTACGGATCTCAGAGTCTATCAAAACTTTCAGCAACGGATCTCTTGGTTCTGGCATCGATGAAGAACGCAGCGAAATGCGATAAGTAATGTGAATTGCAGAATTCAGTGAATCATCGAATCTTTGAACGCACATTGCGCCCGCCAGCACTCTGGCGGGCATGCCTGTTCGAGCGTCATTTCAACCCTCGGGCCGTTTGGCCCGGTGTTGGGGCGCTACGGGTCTGGACCTGTAGGCCCTCAAAAGTAGTGGCGGGCTCGCCAGGACTCCGAGCGTAGTAGTTCTCGCTCAGGCGGCTGCTTCGGCCGTTAAAACAGAAGGT-------------------------------------------TGCCCCAGTAACGGCGAGTGAAGCGGCAACAGCTCAGATTTGAAATCTGGGGGGTCCGAGTTGTAATCTGTAGAGGATGCTTTTGGCGACGCGCCTTCCGAGTCCCCTGGAACGGGGCGCCATAGAGGGTGAGAGCCCCGTATGGTTGGACGCTGAACCTCTGTAAAGCTCCTTCGACGAGTCGAGTAGTTTGGGAATGCTGCTCAAAATGGGAGGTAAATTTCTTCTAAAGCTAAATACCGGCCAGAGACCGATAGCGCACAAGTAGAGTGATCGAAAGATGAAAAGCACTTTGAAAAGAGGGTTAAATAGCACGTGAAATTGCTGAAAGGGAAGCGCTTGTGACCAGACTTGCGCCCGGTTGATCATCCAGCGTTCTCGCTGGTGCACTCTGCCGGGCTCAGGCCAGCATCGGCTCTCCCAGGGGGATAAAGGTCGCGGGAACGTAGCTCTCTCCGGGGAGTGTTATAGCCCGTGGCGGAATGCCCTTAGGGGGGGCCGAGGCCCGCGTTCGCAAGGATGCTGGCGTAATGGTCACCAGCGACCCGTCTTGAAACACGGACCAAGGAGTCAAGCATTAGGGCGAGTCTTTGGGTGTAAAACCCGCAGGCGCAATGAAAGTGAACGGAGGTGAGAGCTTCGGCGCATCATCGACCGATCCTGATGTTCTCGGATGGATTTGAGTAAGAGCCTTACCGCTTGGACCCGAAAGATGGTGAACTATGCCTGAATAGGGTGAAGCCAGAGGAAACTCTGGTGGAGGCTCGCAGCGGTTCTGACGTGCAAATCGATCGTCAAATTTGGGCATGGGGGCGAAAGACTAATCGAACCATCTA???????????????????????????????????????????????????????????????????????????????????????????????????????????????????????????????????????????????????????????????????????????????????????????????????????????????????????????????????????????????????????????????????????????????????????????????????????????????????????????????????????????????????????????????????????????????????????????????????????????????????????????????????????????????????????????????????????????????????????????????????????????????????????????????????????????????????????????????????????????????????????????????????????????????????????????????????????????????????????????????????????????????????????????????????????????????????????????????????????????????????????????????????????????????????????????????????????????????????????????????????????????????????????????????????????????????????????????????????????????????????????????????????????????????????????
>Distoseptispora_martinii__CGMCC_3_18651
----------------------------------------------------GAATTTTACCCGTTGCTCCGGCGGGCGGTTCCAGGGCGGAGCCACTGCCCGTTAGGTCGGGCGTCCGCCGGAGGACTCGGGTTAACTCAGAGTCTATCAAAACTTTCAGCAACGGATCTCTTGGTTCTGGCATCGATGAAGAACGCAGCGAAATGCGATAAGTAATGTGAATTGCAGAATTCAGTGAATCATCGAATCTTTGAACGCATATTGCGCCCGCCAGCACTCTGGCGGGCATGCCTGTTCGAGCGTCATTTCAACCCTCGGGCCGTTTGGCCCGGTGTTGGGGCGCTACGGTTTCGGACTCGTAGGCCCTTAAAACCAGTGGCGGGCTCGCCAGGACTCCGAGCGTAGTAGTCCTCGCTCAGGCGGCTGCTTCGGCCGTTA---------------------------------------------------------------------------------------------------TCTGGGGGGCCCGAGTTGTAATCTGTAGAGGATGCTTTTGGCGACGCGCCTTCCGAGTCCCCTGGAACGGGGCGCCAGAGAGGGTGAGAGCCCCGTACGGTCGGACGCCGAACCTCTGTAAAGCTCCTTCGACGAGTCGAGTAGTTTGGGAATGCTGCTCAAAATGGGAGGTAAATTTCTTCTAAAGCTAAATACCGGCCAGAGACCGATAGCGCACAAGTAGAGTGATCGAAAGATGAAAAGCACTTTGAAAAGAGGGTTAAATAGCACGTGAAATTGCTGAAAGGGAAGCGCTTGTGACCAGACTTGCGCCCGGTTGATCATCCAGCGTTCTCGCTGGTGCACTCTGCCGGGCCCAGGCCAGCATCGGCTCTCCCAGGGGGATAAAGGTCGCGGGAACGTAGCTCTCTCCGGGGAGTGTTATAGCCCGTGGCGGAATGCCCTTAGGGGGGGCCGAGGCCCGCGTTCGCAAGGATGCTGGCGTAATGGTCATCAGCGACCCGTCTT--------------------------------------------------------------------------------------------------------------------------------------------------------------------------------------------------------------------------------------------------------------------------------------------???????????????????????????????????????????????????????????????????????????????????????????????????????????????????????????????????????????????????????????????????????????????????????????????????????????????????????????????????????????????????????????????????????????????????????????????????????????????????????????????????????????????????????????????????????????????????????????????????????????????????????????????????????????????????????????????????????????????????????????????????????????????????????????????????????????????????????????????????????????????????????????????????????????????????????????????????????????????????????????????????????????????????????????????????????????????????????????????????????????????????????????????????????????????????????????????????????????????????????????????????????????????????????????????????????????????????????????????????????????????????????????????????????????????????????
>Distoseptispora_meilingensis__JAUCC_4727
------------------------------------------------CTGTGAATTATACCTGTTGCTTCGGCGGGCGGCCCCTGGGAGGGGCCAAGGCCCGTTGGGTTGGGTGCCCGCCGGAGGACTCAGGTACTGTCTGAGTCTATAAAAACTTTCAACAACGGATCTCTTGGTTCTGGCATCGATGAAGAACGCAGCGAAATGCGATAAGTAATGTGAATTGCAGAATTCAGTGAATCATCGAATCTTTGAACGCACATTGCGCCCGCCAGCACTCTGGCGGGCATGCCTGTTCGAGCGTCATTTCAACCCTCAGGCCGTTTGGCCTGGTGTTGGGGCACTGCCGTCCCGGGCGCGCAGGTCCTGAAAAACAGTGGCGGGCTCGCTAGCACTCCGGGCGTAGTAGATCTCGTCTAGGTGTTCGGTCTTGCCGTCAAAACACAAGGTTGACCTCGGATCAGGTAGGAATACCCGCTGAACTTAAGCATATTGCCCTAGTAACGGCGAGTGAAGCGGCAACAGCTCAGATTTGAAATCTGGAGGGTCCGAGTTGTAATCTGTAGAGGATGCTTTTGGCGAGGTGCCTTCTAAGTCCCCTAGAACGGGGCGCCACAGAGGGTGAGAGCCCCGTACAGTTGGACACCGAACCTTTGTAAAGCTCCTTCGACGAGTCGAGTAGTTTGGGAATGCTGCTCAAAATGGGAGGTATATTTCTTCTAAAGCTAAATACCGGCCAGAGACCGATAGCGCACAAGTAGAGTGATCGAAAGATGAAAAGCACTTTGAAAAGAGGGTTAAATAGCACGTGAAATTGTTGAAAGGGAAGCGCTTGTGACCAGACTTGTGCCCGGTGAATCATCCAGCGTTCTCGCTGGTGCACTTTGCCGGGCTCAGGCCAGCATCGGTTCTCCCAGGGGGATAAAGGTCTCGGGAACGTAGCTCTCTTCGGGGAGTGTTATAGCCCGTGGCATAATACCTTTGGG-GGGACCGAGGACCGCGCTCGCAAGGATGCTGGCGTAATGGTCATCAGCGACCCGTCTTGAAACACGGACCAAGGAGTCAAGCATTAGGGCGAGTCTTTGGGTGTAAAACCCGCAGGCGCAATGAAAGTGAACGGAGGTGAGAGCTTCGGCGCATCATCGACCGATCCTGATGTTCTCGGATGGATTTGAGTAAGAGCCTTACCGCTTGGACCCGAAAGATGGTGAACTATGCCTGAATAGGGTGAAGCCAGAGGAAACTCTGGTGGAGGCTCGCAGCGGTTCTGACGTGCAAATCGATCGTCAAATTTGGGCATGGGGGCGAAAGACTAATCGAACCATCTAGACTGCGCTATTCTCATTATCGCTGCCGGTACTGGTGAGTTCGAGGCTGGTATCTCCAAGGATGGCCAGACTCGTGAGCACGCCCTGCTTGCCTACACCCTGGGTGTCAAGCAGCTCATCTGCGCCATCAACAAGATGGACACCACCAAGTGGTCAGAGGACCGTTTCAACGAAATCATCAAGGAGACGTCCAACTTCATCAAGAAGGTCGGCTACAACCCCAAGCAGGTCGCCTTCGTCCCTATCTCTGGCTTCCACGGCGACAACATGTTGGCTGCCTCCAGCAACTGCCCCTGGTACAAGGGATGGGAGAAGGAGGCCAAGGGTGCCAAGTCTTCTGGTAAGACCCTGCTCGAGGCCATCGACGCCATCGAGCAACCCAAGCGTCCTACCGACAAGCCTCTGCGTCTCCCGCTCCAGGATGTCTACAAGATCGGTGGTATCGGAACTGTCCCTGTCGGCCGTATCGAGACTGGTATCCTCAAGCCCGGTATGGTCGTCACTTTCGCTCCCTCCAACGTCACCACTGAAGTCAAGTCCGTCGAGATGCACCACGAGCAGCTCACTGAGGGTGTTCCCGGCGACAACGTCGGCTTCAACGTGAAGAACGTCTCCGTCAAGGAAATCCGCCGTGGAAACGTCGCTGGTGACTCCAAGAACGACCCTCCTGCTGGCTGCGCCAACTTCACTGCTCAGGTCATTGTCCTCAACCACCCTGGTCAGGTCGGCCCTGGTTACGCTCCCGTCTTGGATTGCCACACCGCCCACATCGCCTGCAAGTTCTCTGAGATCACCGAGAAGATCGACCGCCGTACCGGCAAGTCAGTTGAGAACAACCCCAAGTTCATCAAGTCTGGTGATGCCGCTATCGTCAAGATGATTCCGTCCAAGCCGATGTGCG------------------
>Distoseptispora_multiseptata__MFLUCC_15_0609
GTTGGTGAACCAGCGGAGGGATCATTACTTGAAAAACTCCCTAAACCACTGTGAATCTTACCCGTTGCTTTGGCGGGCGGCTCCAGGGCGGAGCCACTGTCCGTTGGGTCGGGTGCCCGCCGAAGGACTGTACGGATCTCAGAGTCTATCAAAACTTTCAGCAACGGATCTCTTGGTTCTGGCATCGATGAAGAACGCAGCGAAATGCGATAAGTAATGTGAATTGCAGAATTCAGTGAATCATCGAATCTTTGAACGCACATTGCGCCCGCCAGCACTCTGGCGGGCATGCCTGTTCGAGCGTCATTTCAACCCTCGGGCCGTTTGGCCCGGTGTTGGGGCGCTACGGGTCTGGACCCGTAGGCCCTTAAAGACAGTGGCGGGCTCGCCAGGACTCCGAGCGCAGTAGTTCTCGCTCAGGCGGCTGCTTCGGCCGTTAAA-AGTAAGGTTGACCTCGGATCAGG----------------------------------------GGCGAGTGAAGCGGCAACAGCTCAGATTTGAAATCTGGGGGGTCCGAGTTGTAATCTGTAGAGGATGCTTTTGGCGACGCGCCTTCCGAGTCCCCTGGAACGGGGCGCCAGAGAGGGTGAGAGCCCCGTATGGTTGGACGCCGAACCTCTGTAAAGCTCCTTCGACGAGTCGAGTAGTTTGGGAATGCTGCTCAAAATGGGAGGTAAATTTCTTCTAAAGCTAAATACCGGCCAGAGACCGATAGCGCACAAGTAGAGTGATCGAAAGATGAAAAGCACTTTGAAAAGAGGGTCAAATAGCACGTGAAATTGCTGAAAGGGAAGCGCTTGTGACCAGACTTGCGCCCGGTTGATCATCCAGCGTTCTCGCTGGTGCACTCTGCCGGGTTCAGGCCAGCATCGGCTCTCCCAGGGGGATAAAGGTCGCGGGAACGTAGCTCTCTCCGGGGAGTGTTATAGCCCGTGGCGGAATGCCCTTAGGGGGGGCCGAGGCTCGCGTTCGCAAGGATGCTGGCGTAATGGTCACCAGCGACCCGTCTTGAAACACGGACCAAGGAGTCAAGCATTAGGGCGAGTCTTTGGGTGTAAAACCCGCAGGCGCAATGAAAGTGAACGGAGGTGAGAGCTTCGGCGCATCATCGACCGATCCTGATGTTCTCGGATGGATTTGAGTAAGAGCCTTACCGCTTGGACCCGAAAGATGGTGAACTATGCCTGAATAGGGTGAAGCCAGAGGAAACTCTGGTGGAGGCTCGCAGCGGTTCTGACGTGCAAATCGATCGTCAAATTTGGGCATGGGGGCGAAA------------------GACTGCGCTATTCTCATTATTGCTGCCGGTACTGGTGAGTTCGAGGCTGGTATCTCCAAGGATGGCCAGACTCGTGAGCACGCTCTGCTTGCCTACACCCTGGGTGTGAAGCAGCTTATCGTCGCCATCAACAAGATGGACACCACCAAGTGGTCCGAGAGCCGTTACAACGAAATTATCAAGGAGACGTCCAACTTCATCAAGAAGGTCGGCTACAACCCCAAGCAGGTGGCCTTCGTTCCCATCTCTGGCTTCAACGGCGACAACATGCTTGCCCCCTCCACCAACTGCCCCTGGTACAAGGGTTGGGAGAAGGAGGTCAAGGGCGGCAAGGCCACTGGCAAGACTCTTCTTGAGGCCATCGATGCCATTGAGCCTCCAAAGCGTCCTACGGACAAGCCGCTGCGTCTCCCCCTCCAGGATGTTTACAAGATCGGCGGTATTGGAACTGTGCCCGTCGGCCGTATCGAGACTGGTATCCTCAAGCCCGGTATGGTCGTCACGTTCGCTCCCTCCAACGTTACCACTGAAGTCAAGTCCGTCGAGATGCACCACGAGCAGCTGCAGGAGGGTGTCCCCGGTGACAACGTCGGCTTCAACGTGAAGAACGTCTCCGTCAAGGAAATTCGCCGAGGCAACGTTGCTGGTGACTCCAAGAACGATCCTCCTGCGGGCGCCGCTTCCTTCACCGCCCAGGTCATCGTCCTCAACCACCCCGGCCAGGTCGGCGCTGGATACGCTCCCGTCTTGGATTGCCACACTGCCCACATCGCCTGCAAGTTCTCCGAGATCCTTGAGAAGATCGACCGCCGAACGGGCAAGTCTGTTGAGAACAACCCCAAGTTCATCAAGTCTGGTGACGCTGCCATCGTCAAGATGATTCCGTCCAAGCCCATGTGCGTTGAGGCTTTCACTGACT
>Distoseptispora_multiseptata__MFLUCC_16_1044
GTTGGTGAACCAGCGGAGGGATCATTACTTGAAAAACTCCCTAAACCACTGTGAATCTTACCCGTTGCTTTGGCGGGCGGCTCCAGGGCGGAGCCACTGTCCGTTGGGTCGGGTGCCCGCCGAAGGACTGTACGGATCTCAGAGTCTATCAAAACTTTCAGCAACGGATCTCTTGGTTCTGGCATCGATGAAGAACGCAGCGAAATGCGATAAGTAATGTGAATTGCAGAATTCAGTGAATCATCGAATCTTTGAACGCACATTGCGCCCGCCAGCACTCTGGCGGGCATGCCTGTTCGAGCGTCATTTCAACCCTCGGGCCGTTTGGCCCGGTGTTGGGGCGCTACGGGTCTGGACCCGTAGGCCCTCAAAGACAGTGGCGGGCTCGCCAGGACTCCGAGCGCAGTAGTTCTCGCTCAGGCGGCTGCTTCGGCCGTTAAA-AGTAAGGTTGACCTCGGATCAGGTAGGAATACCCGCTGAACTTAAGCATATTGCCCCAGTAACGGCGAGTGAAGCGGCAACAGCTCAGATTTGAAATCTGGGGGGTCCGAGTTGTAATCTGTAGAGGATGCTTTTGGCGACGCGCCTTCCGAGTCCCCTGGAACGGGGCGCCAGAGAGGGTGAGAGCCCCGTATGGTTGGACGCCGAACCTCTGTAAAGCTCCTTCGACGAGTCGAGTAGTTTGGGAATGCTGCTCAAAATGGGAGGTAAATTTCTTCTAAAGCTAAATACCGGCCAGAGACCGATAGCGCACAAGTAGAGTGATCGAAAGATGAAAAGCACTTTGAAAAGAGGGTCAAATAGCACGTGAAATTGCTGAAAGGGAAGCGCTTGTGACCAGACTTGCGCCCGGTTGATCATCCAGCGTTCTCGCTGGTGCACTCTGCCGGGTTCAGGCCAGCATCGGCTCTCCCAGGGGGATAAAGGTCGCGGGAACGTAGCTCTCTCCGGGGAGTGTTATAGCCCGTGGCGGAATGCCCTTAGGGGGGGCCGAGGCTCGCGTTCGCAAGGATGCTGGCGTAATGGTCACCAGCGACCCGTCTTGAAACACGGACCAAGGAGTCAAGCATTAGGGCGAGTCTTTGGGTGTAAAACCCGCAGGCGCAATGAAAGTGAACGGAGGTGAGAGCTTCGGCGCATCATCGACCGATCCTGATGTTCTCGGATGGATTTGAGTAAGAGCCTTACCGCTTGGACCCGAAAGATGGTGAACTATGCCTGAATAGGGTGAAGCCAGAGGAAACTCTGGTGGAGGCTCGCAGCGGTTCTGACGTGCAAATCGATCGTCAAATTTGGGCATGGGGGCGAAAGACTAATCGAACCATCT----TGCGCTATTCTCATTATTGCTGCCGGTACTGGTGAGTTCGAGGCTGGTATCTCCAAGGATGGCCAGACTCGTGAGCACGCTCTGCTTGCCTACACCCTGGGTGTGAAGCAGCTTATCGTCGCCATCAACAAGATGGACACCACCAAGTGGTCTGAGAGCCGTTACAACGAAATTATCAAGGAGACGTCCAACTTCATCAAGAAGGTCGGCTACAACCCCAAGCAGGTGGCCTTCGTTCCCATCTCTGGCTTCAACGGCGACAACATGCTTGCCCCCTCCACCAACTGCCCCTGGTACAAGGGTTGGGAGAAGGAGGTCAAGGGCGGCAAGGCCACTGGCAAGACTCTTCTTGAGGCCATCGATGCCATTGAGCCTCCAAAGCGTCCTACGGACAAGCCGCTGCGTCTCCCCCTCCAGGATGTTTACAAGATCGGCGGTATTGGAACTGTGCCCGTCGGCCGTATCGAGACTGGTATCCTCAAGCCCGGTATGGTCGTCACGTTCGCTCCCTCCAACGTTACCACTGAAGTCAAGTCCGTCGAGATGCACCACGAGCAGCTGCAGGAGGGTGTCCCCGGTGACAACGTCGGCTTCAACGTGAAGAACGTCTCCGTCAAGGAAATTCGCCGAGGCAACGTTGCTGGTGACTCCAAGAACGATCCTCCTGCGGGCGCCGCTTCCTTCACCGCTCAGGTCATCGTCCTCAACCACCCCGGCCAGGTCGGCGCTGGATACGCTCCCGTCTTGGATTGCCACACTGCCCACATCGCCTGCAAGTTCTCCGAGATCCTTGAGAAGATCGACCGCCGAACGGGCAAGTCTGTTGAGAACAACCCCAAGTTCATCAAGTCTGGTGACGCTGCCATCGTCAAGATGATTCCGTCCAAGCCCATGTGCGTTGAGGCTT---------
>Distoseptispora_neorostrata__MFLUCC_18_0376
TTAGGGCTGACGACGGAGGGATCATTAC--GCAAAACTCAGTAAACCACTGTGAATC-TACCTACTGCTCCGGCGGGTGGCTCCAGGGCGGAGCCACTGCCCGTTCGCTCGGGTGCCCGCCGAAGCTCCGGGGTGTCATCAGAGCCTATAAAAACTTTCAGCAACGGATCTCTTGGTTCTGGCATCGATGAAGAACGCAGCGAAATGCGATAAGTAATGTGAATTGCAGAATTCAGTGAATCATCGAATCTTTGAACGCACATTGCGCCCGCCAGCACTCTGGCGGGCATGCCTGTCCGAGCGTCATTTCAAACCCTCAGGCCAGCGGCCTGGCGTTGGGGCGCTACGCCGCCATAGGCGTAGGCCCTCAAAACCAGTGGCGGGACCGCGAGGCTTCCGGGCGCAGTAGTCCTCGCCCAGGCGGT-GCCTCTGCCGTTAAAATCAGAGTTTGACCTCGGATCAGGTAGGAATACCCGCTGAACTTAAGCATAT-------GTAACGGCGAGTGAAGCGGCAACAGCTCAGATTTGAAATCTGGGGGGTCCGAGTTGTAATCTGCAGAGGATGCTTTCGGCGAGGTGCCTTCTGAGTCCCCTGGAACGGGGCGCCATAGAGGGTGAGAGCCCCGTATAGTCGGCCACCGAGCCTCTGTAAAGCTCCTTCGACGAGTCGAGTAGTTTGGGAATGCTGCTCTAAATGGGAGGTAAATTTCTTCTAAAGCTAAATACCGGCCAGAGACCGATAGCGCACAAGTAGAGTGATCGAAAGATGAAAAGCACTTTGAAAAGAGGGTTAAATAGCACGTGAAATTGCTGAAAGGGAAGCGCTTGTGACCAGACTTGCGCCCGGCGGATCATCCGGCGTTCTCGCCGGTGCACTCCACCGGGTCCAGGCCAGCATCGGTTTCGCCAGGGGGACAAAAGCCGTGGGAACGTAGCTCTCTTCGGGGAGTGTTATAGCCCATGGCACAATGCCCTTAGGCGGGACCGAGGTTCGCGCTCGCAAGGATGCTGGCGTAATGGTCATCAGCGACCCGTCTTGAAACACGGACCAAGGAGTCAAGCATTAGGGCGAGTCTTTGGGTGTAAAACCCGCAGGCGCAATGAAAGTGAACGTAGGTGAGAGCTTCGGCGCATCATCGACCGATCCTGATGTATTCGGATGGATTTGAGTAAGAGCCTTACCGCTTGGACCCGAAAGATGGTGAACTATGCCTGAATAGGGTGAAGCCAGAGGAAACTCTGGTGGAGGCTCGCAGCGGTTCTGACGTGCAAATCGATCGTCAAATTTGGGCATGGGGGCGAAAGACTAATCGAACCATCTA???????????????????????????????????????????????????????????????????????????????????????????????????????????????????????????????????????????????????????????????????????????????????????????????????????????????????????????????????????????????????????????????????????????????????????????????????????????????????????????????????????????????????????????????????????????????????????????????????????????????????????????????????????????????????????????????????????????????????????????????????????????????????????????????????????????????????????????????????????????????????????????????????????????????????????????????????????????????????????????????????????????????????????????????????????????????????????????????????????????????????????????????????????????????????????????????????????????????????????????????????????????????????????????????????????????????????????????????????????????????????????????????????????????????????????
>Distoseptispora_nonrostrata__KUNCC_21_10730
---------------------TCATTACTTGAAAAACTCCCTAAACCACTGTGAATCTTACCCGTTGCTTCGGCGGGCGGCTCCAGGGCGGAGCCACTGCCCGTTAGGTCGGGCGCCCGCCGGAGGACTAGTGTATCATCAGAGTCTATCAAAACTTTCAGCAACGGATCTCTTGGTTCTGGCATCGATGAAGAACGCAGCGAAATGCGATAAGTAATGTGAATTGCAGAATTCAGTGAATCATCGAATCTTTGAACGCACATTGCGCCCGCCAGTACTCTGGCGAGCATGCCTGTTCGAGCGTCATTTCAACCCTCGGGCCGTTTGGCCCGGTGTTGGGGTGCTACAGGTCCGGACCTGTAGGCCCTCAAAACCAGTGGCGGGCTCGCCTGGCTTCCGAGCGCAGTAGTCCTCGCTCAGGTGGTTGCTTCGGCCGTTAAAACAGAAGGTTGACCTCGGATCAGGTAGGAATACCCGCTGAACTTAAGCATACTGCCCCAGTAACGGCGAGTGAAGCGGCAACAGCTCAGATTTGAAATCTGGGGGGTCCGAGTTGTAATCTGTAGAGGATGCTTTTGGCGACGCGCCTTCCGAGTCCCCTGGAACGGGGCGCCAGAGAGGGTGAGAGCCCCGTATGGTCGGACGCCGAACCTTTGTAAAGCTCCTTCGACGAGTCGAGTAGTTTGGGAATGCTGCTCAAAATGGGAGGTAAATTTCTTCTAAAGCTAAATACCGGCCAGAGACCGATAGCGCACAAGTAGAGTGATCGAAAGATGAAAAGCACTTTGAAAAGAGGGTTAAATAGCACGTGAAATTGCTGAAAGGGAAGCGCTTGTGACCAGACTTGCGCCCGGTTGATCATCCAGCGTTCTCGCTGGTGCACTCTGCCGGGCTCAGGCCAGCATCGGCTCTCCCAGGGGGATAAAGGTCGCGGGAACGTAGCTCTCTCCGGGGAGTGTTATAGCCCGTGGCGGAATACCCTTAGGGGGGGTCGAGGCCCGCGTTCGCAAGGATGCTGGCGTAATGGTCACCAGCGACCCGTCTTGAAACACGGACCAAGGAGTCAAGCATTAGGGCGAGTCTTTGGGTGTAAAACCCGCAGGCGCAATGAAAGTGAACGGAGGTGAGAGCTTCGGCGCATCATCGACCGATCCTGATGTTCTCGGATGGATTTGAGTAAGAGCCTTACCGCTTGGACCCGAAAGATGGTGAACTATGCCTGAATAGGGTGAAGCCAGAGGAAACTCTGGTGGAGGCTCGCAGCGGTTCTGACGTGCAAATCGATCGTCAAATTTGGGCATGGGGGCGAAAGACTAATCGAACCATCTA-------------TCATCATTGCTGCCGGTACTGGTGAGTTCGAGGCTGGTATCTCCAAGGATGGCCAGACTCGTGAGCACGCCCTGCTTGCCTACACCCTAGGTGTCAAGCAGCTTATCGTCGCCATCAACAAGATGGACACCACCAAGTGGTCTGAGGATCGTTACAACGAAATCATCAAGGAGACGTCCAACTTCATCAAGAAGGTCGGATACAACCCCAAGCAGGTGGCTTTCGTTCCCATCTCCGGCTTCAACGGTGACAACATGTTGGCGCCGTCCACCAACTGCCCCTGGTACAAGGGCTGGGAGAAGGAGATCAAGGGTAACAAGATCACTGGCAAGACGCTCCTCGAGGCCATCGATGCCATTGAGCAACCCAAGCGTCCCACAGACAAGCCTCTCCGTCTTCCCCTTCAGGATGTCTACAAGATCGGTGGTATTGGCACTGTGCCCGTCGGCCGTATCGAGACTGGTGTCCTCAAGCCCGGTATGGTCGTTACATTCGCTCCCTCCAACGTCACCACTGAAGTCAAGTCCGTCGAGATGCACCACGAGCAGCTCTCCGAGGGTATGCCTGGTGACAACGTTGGCTTCAACGTGAAGAACGTCTCCGTCAAGGAAATCCGCCGTGGCAACGTCGCTGGTGACTCCAAGAACGATCCTCCTGCCGGTGCTGCTTCCTTCACTGCCCAGGTCATCGTCCTCAACCACCCTGGTCAGGTCGGCGCTGGCTACGCCCCCGTCTTGGATTGCCACACCGCCCACATCGCCTGCAAGTTCTCTGAGATCCTCGAGAAGATTGACCGCCGAACGGGCAAGTCTGTCGAGAACAACCCCAAGTTCATCAAGTCTGGTGACGCTGCCATTGTCAAGATGGTGCCGTCCAAGCCTATGTGCGTTGAG-------------
>Distoseptispora_obclavata__MFLUCC_18_0329
--------------------------AC-----AAAACCCCCAAACCACTGTGAATCTTACCCGTTGCTCCGGCGGGCGGCTCCAGGGCGGAGCCACTGCCAGTTGGGTCGGGCGCCCGCCGGAGGACTCGGGTAACGTCAGAGTCTATCAAAACTTTCAGCAACGGATCTCTTGGTTCTGGCATCGATGAAGAACGCAGCGAAATGCGATAAGTAATGTGAATTGCAGAATTCAGTGAATCATCGAATCTTTGAACGCACATTGCGCCCGCCAGCACTCTGGCGGGCATGCCTGTTCAAGCGTCATTTCAACCCTCGGGCCGTGTGGCCCGGTGTTGGGGCGCTACCTTCCCGTTCCGGTAGGCCCTTAAAACCAGTGGCGGGCTCGCCTGGCTTCCGAGCGCAGTAGTCCTCGCTCAGGCGGTGGCCTCTGCCGTTAAAGCAAAAGGTTGACCTCGGATC--------------------------------GCCCCAGTAACGGCGAGTGAAGCGGCAACAGCTCAGATTTGAAATCTGGGGGGTCCGAGTTGTAATCTGTAGAGGATGCTTTTGGCGACGCGCCTTCCGAGTCCCCTGGAACGGGGCGCCAGAGAGGGTGAGAGCCCCGTACGGTCGGACGCCGAACCTTTGTAAAGCTCCTTCGACGAGTCGAGTAGTTTGGGAATGCTGCTCAAAATGGGAGGTAAATTTCTTCTAAAGCTAAATACCGGCCAGAGACCGATAGCGCACAAGTAGAGTGATCGAAAGATGAAAAGCACTTTGAAAAGAGGGTTAAATAGCACGTGAAATTGCTGAAAGGGAAGCGCTTGTGACCAGACTTGCGCCCGGTTGATCATCCAGCGTTCTCGCTGGTGCACTCTGCCGGGCTCAGGCCAGCATCGGCTCCTCCAGGGGGATAAAGGTCGCGGGAACGTAGCTCTCTCCGGGGAGTGTTATAGCCCGCGGCGGAATACCCTTAGGGGGGGTCGAGGCCCGCGTTCGCAAGGATGCTGGCGTAATGGTCACCAGCGACCCGTCTTGAAACACGGACCAAGGAGTCAAGCATTAGGGCGAGTCTTTGGGTGTAAAACCCGCAGGCGCAATGAAAGTGAACGTAGGTGAGAGCTTCGGCGCATCATCGACCGATCCTGATGTTCTCGGATGGATTTGAGTAAGAGCCTTACCGCTTGGACCCGAAAGATGGTGAACTATGCCTGAATAGGGTGAAGCCAGAGGAAACTCTGGTGGAGGCTCGCAGCGGTTCTGACGTGCAAATCGATCGTCAAATTTGGGCATGGGGGCGAAAGACTAATCGAACCATCTA???????????????????????????????????????????????????????????????????????????????????????????????????????????????????????????????????????????????????????????????????????????????????????????????????????????????????????????????????????????????????????????????????????????????????????????????????????????????????????????????????????????????????????????????????????????????????????????????????????????????????????????????????????????????????????????????????????????????????????????????????????????????????????????????????????????????????????????????????????????????????????????????????????????????????????????????????????????????????????????????????????????????????????????????????????????????????????????????????????????????????????????????????????????????????????????????????????????????????????????????????????????????????????????????????????????????????????????????????????????????????????????????????????????????????????
>Distoseptispora_obpyriformis__DLUCC_0867
GTTGGTGAACCAGCGGAGGGATCATTACTTGAAAAACTCCTTAAACCAATGTGAATCTTACCCGTTGCTCCGGCGGGCGGCTCCAGGGCGGAGCCACTGTCCGTTGGGTCGGACGCCCGCCGGGGGACTAGGGTATCGTCAGAGTCTATCAAAACTTTCAGCAACGGATCTCTTGGTTCTGGCATCGATGAAGAACGCAGCGAAATGCGATAAGTAATGTGAATTGCAGAATTCAGTGAATCATCGAATCTTTGAACGCACATTGCGCCCGCCAGTACTCTGGCGGGCATGCCTGTTCGAGCGTCATTTCAACCCTCGGGCCTTTTGGCCCGGTGTTGGGGTTCTACGTCCT-GGACCAGTAGGCCCTCAAAACCAGTGGCGGGTACGCCTGGCTTCCGAGCGCAGTAGTCCTCGCTCAGGTGGTCGCTCCGGCCGTTAAAACAGAAGGTTGACCTCGGATCAGGTAGGAATACCCGCTGAACTTAAGCATAT--------------------------------------TTTGAAATCTGGGGGGTCCGAGTTGTAATCTGTAGAGGATGCTTTTGGCGACGCGCCTTCCGAGTCCCCTGGAACGGGGCGCCAGAGAGGGTGAGAGCCCCGTATGGTCGGACGCCGAACCTATGTAAAGCTCCTTCGACGAGTCGAGTAGTTTGGGAATGCTGCTCAAAATGGGAGGTAAATTTCTTCTAAAGCTAAATACCGGCCAGAGACCGATAGCGCACAAGTAGAGTGATCGAAAGATGAAAAGCACTTTGAAAAGAGGGTTAAATAGCACGTGAAATTGCTGAAAGGGAAGCGCTTGTGACCAGACTTGCGCCCGGTTGATCATCCAGCGTTCTCGCTGGTGCACTCTGCCGGGCTCAGGCCAGCATCGGCTCCTCCAGGGGGATAAAGGTCGCGGGAACGTAGCTCTCTACGGGGAGTGTTATAGCCCGTGGCGGAATACCCTTAGGGGGGGTCGAGGCACGCGTTCGCAAGGATGCTGGCGTAATGGTCACCAGCGACCCGTCTTGAAACACGGACCAAGGAGTCAAGCATTAGGGCGAGTCTTTGGGTGTAAAACCCGCAGGCGCAATGAAAGTGAACGGAGGTGAGAGCTTCGGCGCATCATCGACCGATCCTGATGTTCTCGGATGGATTTGAGTAAGAGCCTTACCGCTTGGACCCGAAAGATGGTGAACTATGCCTGAATAGGGTGAAGCCAGAGGAAACTCTGGTGGAGGCTCGCAGCGGTTCTGACGTGCAAATCGATCGTCAAATTTGGGCATGGGGGCGAAAGACTAATCGAACCATCTA------------------------------------------------GGTATTTCCAAGGATGGCCAGACTCGTGAGCACGCCCTGCTTGCCTACACCCTGGGTGTCAAGCAGCTCATCGTCGCCATCAACAAGATGGACACCACCAAGTGGTCTGAGGATCGTTACAACGAAATCATCAAGGAGACGTCCAACTTCATCAAGAAGGTCGGATACAACCCCAAGCAGGTGGCTTTCGTTCCCATCTCTGGCTTCAACGGCGACAACATGTTGGCCCCCTCCACCAACTGCCCCTGGTACAAGGGCTGGGAGAAGGAGATCAAGGGCAACAAGATCACTGGCAAGACCCTCCTCGAGGCCATCGATGCCATTGAGCAGCCCAAGCGTCCCACAGACAAGCCTCTGCGCCTTCCCCTTCAGGATGTCTACAAGATCGGCGGTATCGGCACTGTGCCCGTCGGCCGTATCGAGACTGGTATCATCAAGCCCGGTATGGTCGTCACATTCGCTCCCTCCAACGTCACCACTGAAGTCAAGTCCGTCGAGATGCACCACGAGCAGCTGTCCGAGGGTATGCCCGGTGACAACGTCGGCTTCAACGTGAAGAACGTCTCCGTCAAGGAAATCCGCCGTGGCAACGTCGCCGGTGACTCCAAGAACGACCCCCCTGCCGGTGCTGCTTCCTTCACCGCCCAGGTCATCGTCCTCAACCACCCCGGTCAGGTCGGCGCTGGCTACGCTCCCGTCTTGGATTGCCACACTGCCCACATCGCCTGCAAGTTCTCCGAGATCCTTGAGAAGATCGACCGCCGAACGGGCAAGTCTGTTGAGAACAACCCCAAGTTCATCAAGTCTGGTGACGCTGCCATCGTCAAGATGGTGCCGTCCAAGCCTATGTGCGTTGAGGCTT---------
>Distoseptispora_pachyconidia__KUMCC_21_10724
---------------------TCATTACTTGAAAAACTCCCTAAACCATTGTGAATC-TACCCGTTGCTTTGGCGGGCGGCTCCAGGGCGGAGCCACTGCTCGTTGGGTCGGGCGCCCGCCGAAGGACTTTGTGGATCTCAGAGTCTATTAAAACTTTCAGCAACGGATCTCTTGGTTCTGGCATCGATGAAGAACGCAGCGAAATGCGATAAGTAATGTGAATTGCAGAATTCAGTGAATCATCGAATCTTTGAACGCACATTGCGCCCGCCAGCACTCTGGCGGGCATGCCTGTTCGAGCGTCATTTCAACCCTCGGGCCGTTTGGCCTGGTGTTGGGGCGCTACGGGTCTGGACCTGTAGGCCCTCAAAATCAGTGGCGGGCTCGCCAGGACTCCGAGCGTAGTAGTTCTCGCTCAGGCGGTTGCTTCGGCCGTTAAAACACAAGGTTGACCTCGGATCAGGTAGGAATACCCGCTGAACTTAACTTAAATGCCCCAGTAACGGCGAGTGAAGCGGCAACAGCTCAGATTTGAAATCTGGGGGGTCCGAGTTGTAATCTGTAGAGGATGCTTTTGGCGACGCGCCTTCCGAGTCCCCTGGAACGGGGCGCCAGAGAGGGTGAGAGCCCCGTATGGTCGGACGCCGAACCTCTGTAAAGCTCCTTCGACGAGTCGAGTAGTTTGGGAATGCTGCTCAAAATGGGAGGTAAATTTCTTCTAAAGCTAAATACCGGCCAGAGACCGATAGCGCACAAGTAGAGTGATCGAAAGATGAAAAGCACTTTGAAAAGAGGGTCAAATAGCACGTGAAATTGCTGAAAGGGAAGCGCTTGTGACCAGACTTGCGCCCGGTTGATCATCCAGCGTTCTCGCTGGTGCACTCTGCCGGGCTCAGGCCAGCATCGGCTCTCCCAGGGGGATAAAGGTCGCGGGAACGTAGCTCTCTCCGGGGAGTGTTATAGCCCGTGGCGGAATGCCCTTAGGGGGGGCCGAGGCCCGCGTTCGCAAGGATGCTGGCGTAATGGTCACCAGCGACCCGTCTTGAAACACGGACCAAGGAGTCAAGCATTAGGGCGAGTCTTTGGGTGCAAAACCCGCAGGCGCAATGAAAGTGAACGGAGGTGAGAGCTTCGGCGCATCATCGACCGATCCTGATGTTCTCGGATGGATTTGAGTAAGAGCCTTACCGCTTGGACCCGAAAGATGGTGAACTATGCCTGAATAGGGTGAAGCCAGAGGAAACTCTGGTGGAGGCTCGCAGCGGTTCTGACGTGCAAATCGATCGTCAAATTTGGGCATGGGGGCGAAAGACTAATCGAACCTCTAG-ACTGCGCTATTCTCATTATTGCTGCCGGTACTGGTGAGTTCGAGGCTGGTATCTCCAAGGATGGCCAGACTCGTGAGCACGCTCTGCTCGCCTACACGCTGGGTGTGAAGCAGCTCATTGTCGCCATCAACAAGATGGACACCACCAAGTGGTCTGAGAGCCGTTACAACGAAATTATCAAGGAGACGTCCAACTTCATCAAGAAGGTTGGCTACAACCCCAAGCAGGTCGCCTTCGTTCCCATCTCCGGCTTCAACGGCGACAACATGCTTGCCCCCTCCTCCAACTGCCCCTGGTACAAGGGCTGGGAGAAGGAGATCAAGGGTGGCAAGGCCACTGGCAAGACCCTCCTCGAGGCTATCGATGCCATTGAGCCTCCCAAGCGTCCCACAGACAAGCCTCTCCGCCTTCCCCTTCAGGATGTCTACAAGATCGGTGGTATCGGAACTGTGCCCGTCGGCCGTATCGAGACTGGTATCCTCAAGCCCGGTATGGTCGTCACGTTCGCTCCCTCCAACGTCACCACTGAAGTCAAGTCCGTCGAGATGCACCACGAGCAGCTGTCGGAGGGTGTCCCCGGCGACAACGTTGGTTTCAACGTGAAGAACGTCTCCGTCAAGGAAATCCGCCGAGGCAACGTCGCTGGTGACTCCAAGAACGATCCTCCTGCTGGTGCCGCTTCCTTCACCGCTCAGGTCATCGTCCTCAACCACCCCGGTCAGGTCGGTGCTGGTTACGCTCCCGTCTTGGATTGCCACACTGCCCACATTGCTTGCAAGTTCTCTGAGATCCTTGAGAAGATTGACCGCCGAACGGGCAAGTCTGTTGAGAACAACCCCAAGTTCATCAAGTCTGGTGACGCTGCCATCGTCAAGATGATTCCGTCCAAGCCTATGTGCGTTGAGGCTTTCACTGACT
>Distoseptispora_palmarum__MFLUCC_18_1446
--------------------------------AAACTCCCTAAAACCACTGTGAATC-TACCATGCGCTCCGGTGGGCGGTTCCAGGGCGGAGCCACTGCCCGTTGGCTCGGGTGTCCGCCGGAGCGAACAGTGAGGATCAGAGACTATAAAAACTTTCAGCAACGGATCTCTTGGCTCTGGCATCGATGAAGAACGCAGCGAAATGCGATAAATAATGTGAATTGCAGACTTCTG-GAATCATCGAGTTTTTGAACGCACATTGCGCCCGTCAGTATTCTGGCGGGCATGCCTGTCCGAGCGTCATTTCAAACCCTCGGGCTGTAGGCCTGGTGTTGGGGCGCTGTGGGACTGAGCCCGCAGGCCCTCAAATGCAGTGGCGGAGCTGTTTGTGTTCCTGGTGCAGTAGA--TCACCCGGGCCCCACTTCCTGCCAACAGACACAAGGTTTGACCTCGGATCAGGTAGGAATACCCGCTGAACTTAAGCATATTGCCCCAGTAACGGCGAGTGAAGCGGCAACAGCTCAGATTTGAAATCTGGGCGGCCCGAGTTGTAATCTGTAGAGGATGCTTTTGGTTAGGTGCCTTCTGAGTCCCCTGGAACGGGGCGCCAGAGAGGGTGAGAGCCCCGTACGGTCGGACACCGAGCCTCTGTAAAGCTCCTTCGACGAGTCGAGTAGTTTGGGAATGCTGCTCTAAATGGGAGGTAAATTTCTCCTAAAGCTAAATATAGGCCAGAGACCGATAGCGCACAAGTAGAGTGATCGAAAGATGAAAAGCACTTTGAAAAGAGGGTTAAATAGCACGTGAAATTGCTGAAAGGGAAGCGCTTGTGACCAGACTTGCGCCCGGTGGATCAGCTGGCGTTCTCGCCAGTGCACTCCGCCGGGTTCAGGCCAGCATCGGTTCCGACGGGGGGACAAAGGCCTCTGGAACGTAGCTCTCTTCGGGGAGTGTTATAGCCAGTGGTGCCATACCCCCAGGCGGGACCGAGGATCGCGCTCGCAAGGATGCTGGCGTAATGGTCACCAGCGACCCGTCTTGAAACACGGACCAAGGAGTCAAGCATTAGGGCGAGTCTTTGGGTGTAAAACCCGCAGGCGCAATGAAAGTGAACGCAGGTGAGAGCTTCGGCGCATCATCGACCGATCCTGATGTTCTCGGATGGATTTGAGTAAGAGCCTTACCGCTTGGACCCGAAAGATGGTGAACTATGCCTGAATAGGGTGAAGCCAGAGGAAACTCTGGTGGAGGCTCGCAGCGGTTCTGACGTGCAAATCGATCGTCAAATTTGGGCATGGGGGCGAAAGACTAATCG------------TGCGCCATTCTCATCATTGCCGCTGGTACTGGTGAGTTCGAGGCTGGTATCTCGAAGGATGGCCAGACCCGTGAGCACGCCCTGCTTGCCTACACCCTGGGTGTGAAGCAGCTCATCGTCGCCATCAACAAGATGGACACCACGAAGTGGTCTGAGGATCGTTTCAACGAAATCATCAAGGAGACCTCCAACTTCATCAAGAAGGTCGGCTACAACCCCAAGACTGTTGCCTTCGTCCCCATCTCGGGCTTCAACGGTGACAACATGCTTGCGCCTTCAAGCAACTGCCCCTGGTACAAGGGATGGGAGAAGGAAGTCAAGGGTGGCAAGGTCACTGGCAAGACCCTCCTCGAGGCCATTGACGCCATTGAGCCCCCCAAGCGTCCCACCGACAAGCCTCTCCGTCTGCCCCTTCAGGATGTGTACAAGATTGGTGGTATCGGAACAGTCCCTGTCGGCCGTATTGAGACTGGTGTCCTCAAGCCCGGTATGGTCGTCACGTTCGCTCCCTCCAACGTCACCACTGAAGTCAAGTCCGTCGAGATGCACCACGAACAGCTCACTGAGGGTGTTCCCGGCGACAACGTTGGCTTCAACGTGAAGAACGTCTCCGTCAAGGAAATCCGCCGTGGCAACGTCGCTGGTGACTCCAAGAACGACCCTCCTATGGGCTGCGCTTCCTTCACTGCTCAGGTCATCGTGTTGAACCACCCTGGCCAGGTTGGTGCTGGATACGCCCCTGTGCTCGACTGCCACACCGCCCACATCGCCTGCAAGTTCTCTGAAATTCTTGAGAAGATCGATCGTCGAACAGGCAAGTCAGTTGAGAACAACCCCAAGTTCATCAAGTCGGGTGACGCCGCCATCGTCAAGATGATTCCGTCCAAGCCTATGTGCGTCG---------------
>Distoseptispora_phangngaensis__MFLUCC_16_0857
GTTGGTGAACCAGCGGAGGGATCATTACTTGAAAAACTCCATAAACCATTGTGAATCTTACCCGTTGCTTTGGCGGGCGGCTCCAGGGCGGAGCCACTGCCCGTTGGGTCGGGCGCCCGCCGAAGGACTTTATGGATATCAGAGTCTATCAAAACTTTCAGCAACGGATCTCTTGGTTCTGGCATCGATGAAGAACGCAGCGAAATGCGATAAGTAATGTGAATTGCAGAATTCAGTGAATCATCGAATCTTTGAACGCACATTGCGCCCGCCAGCACTCTGGCGGGCATGCCTGTTCGAGCGTCATTTCAACCCTCGGGCCGTTTGGTCCGGTGTTGGGGCGCTACGGGTCCGGACCCGTAGGCCCTCAAAAACAGTGGCGGGCTCGCCAGGACTCCGAGCGCAGTAGTTCTCGCTCAGGCGGCTGCTTCGGCCGTTAAAACAGAAGGTTGACCTCGGATCAGGTAGGAATACCCGCTGAACTTAAGCATATTGCCCCAGTAACGGCGAGTGAAGCGGCAACAGCTCAGATTTGAAATCTGGGGGGTCCGAGTTGTAATCTGTAGAGGATGCTTTTGGCGACGCGCCTTCCGAGTCCCCTGGAACGGGGCGCCAGAGAGGGTGAGAGCCCCGTATGGTTGGACGCCGAACCTCTGTAAAGCTCCTTCGACGAGTCGAGTAGTTTGGGAATGCTGCTCAAAATGGGAGGTAAATTTCTTCTAAAGCTAAATACCGGCCAGAGACCGATAGCGCACAAGTAGAGTGATCGAAAGATGAAAAGCACTTTGAAAAGAGGGTCAAATAGCACGTGAAATTGCTGAAAGGGAAGTGCTTGTGACCAGACTTGCGCCCGGTTGATCATCCAGCGTTCTCGCTGGTGCACTCTGCCGGGCTCAGGCCAGCATCGGCTCTCCCAGGGGGATAAAGGTCGCGGGAACGTAGCTCTCTCCGGGGAGTGTTATAGCCCGTGGCGGAATGCCCTTAGGGGGGGCCGAGGCCCGCGTTCGCAAGGATGCTGGCGTAATGGTCACCAGCGACCCGTCTTGAAACACGGACCAAGGAGTCAAGCATTAGGGCGAGTCTTTGGGTGCAAAACCCGCAGGCGCAATGAAAGTGAACGGAGGTGAGAGCTTCGGCGCATCATCGACCGATCCTGATGTTCTCGGATGGATTTGAGTAAGAGCCTTACCGCTTGGACCCGAAAGATGGTGAACTATGCCTGAATAGGGTGAAGCCAGAGGAAACTCTGGTGGAGGCTCGCAGCGGTTCTGACGTGCAAATCGATCGTCAAATTTGGGCATGGGGGCGAAAGACTAATCGAACCATCTAGACTGCGCTATTCTCATTATTGCTGCCGGTACTGGTGAGTTCGAGGCTGGTATCTCCAAGGATGGCCAGACTCGTGAGCACGCTCTGCTTGCCTACACCCTGGGTGTGAAGCAGCTCATCGTCGCCATCAACAAGATGGACACCACCAAGTGGTCTGAGAGCCGTTACAACGAAATTATCAAGGAGACGTCCAACTTCATCAAGAAGGTCGGCTACAACCCCAAGCAGGTCGCCTTCGTTCCCATCTCTGGCTTCAACGGTGACAACATGCTTACCCCCTCCTCCAACTGCCCCTGGTACAAGGGCTGGGAGAAGGAGGTCAAGGGCGGCAAGGCCAGTGGCAAGACCCTTCTCGAGGCCATCGATGCCATTGAGCCTCCCAAGCGTCCTACAGACAAGCCTCTGCGCCTCCCCCTCCAGGATGTCTACAAGATCGGCGGTATTGGAACTGTGCCCGTCGGCCGTATCGAGACTGGTGTCCTCAAGCCCGGTATGGTCGTCACGTTCGCTCCCTCCAACGTCACCACTGAAGTCAAGTCCGTCGAGATGCACCACGAACAGCTGCAGGAGGGTGTCCCCGGCGACAACGTCGGCTTCAACGTGAAGAACGTCTCCGTCAAGGAAATCCGCCGAGGCAACGTTGCTGGTGACTCCAAGAACGATCCTCCTGCTGGTGCCGCTTCCTTCACCGCCCAGGTCATCGTCCTCAACCACCCCGGTCAGGTCGGCGCTGGCTACGCTCCCGTCTTGGACTGCCACACTGCCCACATCGCTTGCAAGTTCTCCGAGATTCTTGAGAAGATTGACCGCCGAACGGGCAAGTCTGTCGAGAACAACCCCAAGTTCATCAAGTCTGGTGACGCCGCCATCGTCAAGATGATTCCCTCCAAGCCTATGTGCGTTGAGGCTTTCACTGACT
>Distoseptispora_rayongensis__MFLUCC_18_0415
----------------------CATTACCTAAAAAACCCCCTAAACCAATGTGAATCTTACCCGTTGCTCCGGCGGGCGGCTCCAGGGCGGAGCCACTGCCAGTTGGGTCGGGCGCCCGCCGGAGGACTCGGGTAACGTCAGAGTCTATCAAAACTTTCAGCAACGGATCTCTTGGTTCTGGCATCGATGAAGAACGCAGCGAAATGCGATAAGTAATGTGAATTGCAGAATTCAGTGAATCATCGAATCTTTGAACGCACATTGCGCCCGCCAGCACTCTGGCGGGCATGCCTGTTCGAGCGTCATTTCAACCCTCGGGCCGTGTGGCCCGGTGTTGGGGCGCTACCGTCCCGGTCAGGTAGGCCCTGAAAACCAGTGGCGGGCTCGCCTGGCCTCCGAGCGCAGTAGTCCTCGCTCAGGCGGTCGCCTCGGCCGTTAAAGCAGAAGGTTGACCTCGGATCAGGTAGGAATACCCGCTGAACTTAAGCATATTGCCCCAGTAACGGCGAGTGAAGCGGCAACAGCTCAGATTTGAAATCTGGGGGGTCCGAGTTGTAATCTGTAGAGGATGCTTTTGGCGACGCGCCTTCCGAGTCCCCTGGAACGGGGCGCCAGAGAGGGTGAGAGCCCCGTATGGTCGGACGCCGAACCTTTGTAAAGCTCCTTCGACGAGTCGAGTAGTTTGGGAATGCTGCTCAAAATGGGAGGTAAATTTCTTCTAAAGCTAAATACCGGCCAGAGACCGATAGCGCACAAGTAGAGTGATCGAAAGATGAAAAGCACTTTGAAAAGAGGGTTAAATAGCACGTGAAATTGCTGAAAGGGAAGCGCTTGTGACCAGACTTGCGCCCGGTTGATCATCCAGCGTTCTCGCTGGTGCACTCTGCCGGGCTCAGGCCAGCATCGGCTCCCCCAGGGGGATAAAGGTCGCGGGAACGTAGCTCTCTCCGGGGAGTGTTATAGCCCGTGGCGGAATACCCTTAGGGGGGGTCGAGGCCCGCGTTCGCAAGGATGCTGGCGTAATGGTCACCAGCGACCCGTCTTGAAACACGGACCAAGGAGTCAAGCATTAGGGCGAGTCTTTGGGTGTAAAACCCGCAGGCGCAATGAAAGTGAACGGAGGTGAGAGCTTCGGCGCATCATCGACCGATCCTGATGTTCTCGGATGGATTTGAGTAAGAGCCTTACCGCTTGGACCCGAAAGATGGTGAACTATGCCTGAATAGGGTGAAGCCAGAGGAAACTCTGGTGGAGGCTCGCAGCGGTTCTGACGTGCAAATCGATCGTCAAATTTGGGCATGGGGGCGAAAGACTAATCGA--------GACTGCGCTATTCTCATTATCGCTGCCGGTACTGGTGAGTTCGAGGCTGGTATTTCCAAGGATGGCCAGACTCGTGAGCACGCTCTGCTTGCCTACACCCTGGGTGTGAAGCAGCTCATCGTCGCCATCAACAAGATGGATACCACCAAGTGGTCTGAGGACCGTTACAACGAAATCATCAAGGAGACGTCCAACTTCATCAAGAAGGTTGGCTACAACCCCAAGCAGGTCGCCTTCGTTCCCATCTCCGGCTTCAACGGCGATAACATGCTTACCCCCTCCTCCAACTGCCCCTGGTACAAGGGCTGGGAGAAGGAGATCAAGGGTGGCAAGGTCACTGGCAAGACGCTTCTCGAGGCCATCGATGCCATTGAGCCTCCCAAGCGTCCCACAGACAAGCCTCTGCGTCTTCCCCTCCAGGATGTCTACAAGATCGGTGGTATCGGAACCGTACCTGTCGGCCGTATCGAGACTGGTGTCCTCAAGCCCGGTATGGTCGTCACGTTCGCTCCCTCCAACGTCACCACTGAAGTCAAGTCTGTCGAGATGCACCACGAGCAGCTTCAAGAGGGCGTTCCTGGCGACAACGTCGGCTTCAACGTGAAGAACGTCTCTGTCAAGGAAATCCGCCGTGGCAACGTCGCTGGTGACTCCAAGAACGATCCTCCTGCTGGTGCTGCTTCCTTCACCGCCCAGGTCATCGTCCTCAACCACCCCGGTCAGGTTGGTGCCGGCTACGCTCCTGTTCTGGACTGCCACACTGCCCACATCGCCTGCAAGTTCGCCGAGATCCTCGAGAAGATCGACCGCCGAACGGGCAAGTCCGTCGAGAACAACCCCAAGTTCATCAAGTCTGGTGACGCTGCCATCGTCAAGATGATACCGTCCAAGCCTATGTGCGTTGAGGCATTCACTGACT
>Distoseptispora_rostrata__DLUCC_0885
GTTGGTGAACCAGCGGAGGGATCATTACTTGAAAAACTCCCTAAACCACTGTGAATCTTACCCGTTGCTCCGGCGGGCGGCTCCAGGGCGGAGCCACTGTCCGTTAGGTCGGACGCCCGCCGGGGGACTCGGGTATCGTCAGAGTCTATCAAAACTTTCAGCAACGGATCTCTTGGTTCTGGCATCGATGAAGAACGCAGCGAAATGCGATAAGTAATGTGAATTGCAGAATTCAGTGAATCATCGAATCTTTGAACGCACATTGCGCCCGCCAGTACTCTGGCGGGCATGCCTGTTCGAGCGTCATTTCAACCCTCGGGCCGTTTGGCCCGGTGTTGGGGTGCTACGTCCTGCGGACCGTAGGCCCTCAAAATCAGTGGCGGGCTCGCCTGGCCTCCGAGCGCAGTAGTCCTCGCTCAGGTGGTCGCTCCGGCCGTTAAAGCAGAAGGTTGACCTCGGATCAGGTAGGAATACCCGCTGAACTTAAGCATAT--------------------------------------TTTGAAATCTGGTGGGTCCGAGTTGTAATCTGTAGAGGATGCTTTTGGCGACGCGCCTTCCGAGTCCCCTGGAACGGGGCGCCAGAGAGGGTGAGAGCCCCGTATGGTCGGACGCCGAGCCTCTGTAAAGCTCCTTCGACGAGTCGAGTAGTTTGGGAATGCTGCTCAAAATGGGAGGTAAATTTCTTCTAAAGCTAAATACCGGCCAGAGACCGATAGCGCACAAGTAGAGTGATCGAAAGATGAAAAGCACTTTGAAAAGAGGGTTAAATAGCACGTGAAATTGCTGAAAGGGAAGCGCTTGTGACCAGACTTGCGCCCGGTTGATCATCCAGCGTTCTCGCTGGTGCACTCTGCCGGGCACAGGCCAGCATCGGCTCTCCCAGGGGGATAAAGGTCGCGGGAACGTAGCTCTCTCCGGGGAGTGTTATAGCCCGCGGCGGAATACCCTTAGGGGGGGTCGAGGCCCGCGTTCGCAAGGATGCTGGCGTAATGGTCACCAGCGACCCGTCTTGAAACACGGACCAAGGAGTCAAGCATTAGGGCGAGTCTTTGGGTGTAAAACCCGCAGGCGCAATGAAAGTGAACGGAGGTGAGAGCTTCGGCGCATCATCGACCGATCCTGATGTTCTCGGATGGATTTGAGTAAGAGCCTTACCGCTTGGACCCGAAAGATGGTGAACTATGCCTGAATAGGGTGAAGCCAGAGGAAACTCTGGTGGAGGCTCGCAGCGGTTCTGACGTGCAAATCGATCGTCAAATTTGGGCATGGGGGCGAAAGACTAATCGAACCATCTA---------------------------------GGTGAGTTCGAGGCTGGTATCTCCAAGGATGGCCAGACTCGTGAGCACGCCCTGCTTGCCTACACCCTTGGTGTCAAGCAGCTCATCGTCGCCATCAACAAGATGGACACCACCAAGTGGTCTGAGGATCGTTACAACGAAATCATCAAGGAGACGTCCAACTTCATCAAGAAGGTTGGATACAACCCCAAGCAGGTGGCTTTCGTCCCCATCTCCGGCTTCAACGGTGACAACATGTTGACCCCCTCCTCCAACTGCCCCTGGTACAAGGGTTGGGAGAAGGAGATCAAGGGTAGCAAGATCACTGGCAAGACGCTGCTCGAGGCCATCGATGCTATTGAGCAACCCAAGCGTCCCACAGACAAGCCTCTGCGCCTGCCCCTTCAGGATGTCTACAAGATCGGTGGTATCGGCACTGTACCGGTCGGCCGTATCGAGACTGGTGTCCTCAAGCCCGGTATGGTCGTTACATTCGCTCCCTCCAACGTCACCACTGAAGTCAAGTCCGTCGAGATGCACCACGAGCAGCTTGCCGAGGGTCTCCCCGGTGACAACGTCGGCTTCAACGTGAAGAACGTCTCTGTCAAGGAAATCCGCCGTGGCAACGTCGCCGGTGACTCCAAGAACGATCCTCCTGCCGGTGCTGCTTCCTTCACCGCCCAGGTCATCGTCCTCAACCACCCTGGTCAGGTCGGCGCTGGCTACGCTCCCGTCTTGGATTGCCACACTGCCCACATCGCCTGCAAGTTCTCTGAGATCCTCGAGAAGATTGACCGCCGAACGGGCAAGTCTGTCGAGAACAACCCCAAGTTCATCAAGTCTGGTGACGCTGCCATCGTCAAGATGATTCCGTCCAAGCCTATGTGCGTT----------------
>Distoseptispora_rostrata__MFLUCC_16_0969
------------------------------------------------CTGTGAATCTTACCCGTTGCTCCGGCGGGCGGCTCCAGGGCGGAGCCACTGTCCGTTAGGTCGGACGCCCGCCGGGGGACTCGGGTATCGTCAGAGTCTATCAAAACTTTCAGCAACGGATCTCTTGGTTCTGGCATCGATGAAGAACGCAGCGAAATGCGATAAGTAATGTGAATTGCAGAATTCAGTGAATCATCGAATCTTTGAACGCACATTGCGCCCGCCAGTACTCTGGCGGGCATGCCTGTTCGAGCGTCATTTCAACCCTCGGGCCGTTTGGCCCGGTGTTGGGGTGCTACGTCCTGCGGACCGTAGGCCCTCAAAATCAGTGGCGGGCTCGCCTGGCCTCCGAGCGCAGTAGTCCTCGCTCAGGTGGTCGCTCCGGCCGTTAAAACAGAAGGTTGACCTCGGATCAGGTAGGAATACCCGCTGAACTTAAGCATAT----------------AGTGAAGCGGCAACAGCTCAGATTTGAAATCTGGTGGGTCCGAGTTGTAATCTGTAGAGGATGCTTTTGGCGACGCGCCTTCCGAGTCCCCTGGAACGGGGCGCCAGAGAGGGTGAGAGCCCCGTATGGTCGGACGCCGAGCCTCTGTAAAGCTCCTTCGACGAGTCGAGTAGTTTGGGAATGCTGCTCAAAATGGGAGGTAAATTTCTTCTAAAGCTAAATACCGGCCAGAGACCGATAGCGCACAAGTAGAGTGATCGAAAGATGAAAAGCACTTTGAAAAGAGGGTTAAATAGCACGTGAAATTGCTGAAAGGGAAGCGCTTGTGACCAGACTTGCGCCCGGTTGATCATCCAGCGTTCTCGCTGGTGCACTCTGCCGGGCACAGGCCAGCATCGGCTCTCCCAGGGGGATAAAGGTCGCGGGAACGTAGCTCTCTCCGGGGAGTGTTATAGCCCGCGGCGGAATACCCTTAGGGGGGGTCGAGGCCCGCGTTCGCAAGGATGCTGGCGTAATGGTCACCAGCGACCCGTCTTGAAACACGGACCAAGGAGTCAAGCATTAGGGCGAGTCTTTGGGTGTAAAACCCGCAGGCGCAATGAAAGTGAACGGAGGTGAGAGCTTCGGCGCATCATCGACCGATCCTGATGTTCTCGGATGGATTTGAGTAAGAGCCTTACCGCTTGGACCCGAAAGATGGTGAACTATGCCTGAATAGGGTGAAGCCAGAGGAAACTCTGGTGGAGGCTCGCAGCGGTTCTGACGTGCAAATCGATCGTCAAATTTGGGCATGGGGGCGAAAGACTAATCGAACCATCTA------------------------------------GAGTTCGAGGCTGGTATCTCCAAGGATGGCCAGACTCGTGAGCACGCTCTGCTTGCCTACACCCTTGGTGTCAAGCAGCTCATCGTCGCCATCAACAAGATGGACACCACCAAGTGGTCTGAGGATCGTTACAACGAAATCATCAAGGAGACGTCCAACTTCATCAAGAAGGTCGGATACAACCCCAAGCAGGTGGCTTTCGTTCCCATCTCCGGCTTCAACGGTGACAACATGTTGACCCCCTCCTCCAACTGCCCCTGGTACAAGGGCTGGGAGAAGGAGATCAAGGGCAGCAAGATCACTGGCAAGACGCTGCTCGAGGCCATCGATGCTATTGAGCAGCCCAAGCGTCCCACAGACAAGCCTCTGCGCCTGCCCCTTCAGGATGTCTACAAGATCGGTGGTATCGGCACTGTACCGGTCGGCCGTATCGAGACTGGTGTCCTCAAGCCGGGTATGGTCGTTACATTCGCTCCCTCCAACGTCACCACTGAAGTCAAGTCCGTCGAGATGCACCACGAGCAGCTTGCCGAGGGTCTCCCCGGTGACAACGTCGGCTTCAACGTGAAGAACGTCTCCGTCAAGGAAATCCGCCGTGGCAACGTCGCCGGTGACTCCAAGAACGATCCTCCTGCCGGTGCTGCTTCCTTCACCGCCCAGGTCATCGTCCTGAACCACCCCGGTCAGGTCGGCGCTGGCTACGCTCCCGTCTTGGATTGCCACACTGCCCACATCGCCTGCAAGTTCTCTGAGATCCTCGAGAAGATCGACCGCCGAACGGGCAAGTCTGTCGAGAACAACCCCAAGTTCATCAAGTCTGGTGACGCTGCCATCGTCAAGATGATTCCGTCCAAGCC--------------------------
>Distoseptispora_saprophytica__MFLUCC_18_1238
GTTGGTGAACCAGCGGAGGGATCATTAG-TGAAAACTCCCTAAAACCATTGTGAATC-TACCCTGCGCTCCGGTGGGCGGTTCCAGGGCGGAGCCACTGCCCGTTGGGTTGGGTGCCCGCCGGAGCGAACAGTGAGGATCAGAGACTATAAAAACTTTCAGCAACGGATCTCTTGGCTCTGGCATCGATGAAGAACGCAGCGAAATGCGATAAATAATGTGAATTGCAGACTTCTG-GAATCATCGAGTTTTTGAACGCACATTGCGCCCGTCAGTATTCTGGCGGGCATGCCTGTCCGAGCGTCATTTCAACCCTCAGGCCGTAAGGTCTGGTGTTGGGGCGCTGCGAGCTCGAGCGCGCAGGCCCTCAAATGTAGTGGCGGAACCGCTGGGGCTCCGGGCGCAGTAGA-TCGCCCCGAGCCTCGGAGCCTGCCATCAAGACCAAGGTTTGACCTCGGATCAGGTAGGAATACCCGCTGAACTTAAGCATA---------------CGAGTGAAGCGGCAACAGCTCAGATTTGAAATCTGGGCGGCCCGAGTTGTAATCTGTAGAGGATGCTTTTGGTCAGGTGCCTTCTGAGTCCCCTGGAACGGGGCGCCAGAGAGGGTGAGAGCCCCGTACGGTCGGACACCGAGCCTCTGTAAAGCTCCTTCGACGAGTCGAGTAGTTTGGGAATGCTGCTCTAAATGGGAGGTAAATTTCTCCTAAAGCTAAATATAGGCCAGAGACCGATAGCGCACAAGTAGAGTGATCGAAAGATGAAAAGCACTTTGAAAAGAGGGTTAAATAGCACGTGAAATTGCTGAAAGGGAAGCGCTTGTGACCAGACTTGCGCCCGGTGGATCAGCTGGCGTTCTCGCCAGTGCACTCTGCCGGGCTCAGGCCAGCATCGGTTCCGACGGGGGGACAAAGGCCGCTGGAACGTAGCTCCCCTCGGGGAGTGTTATAGCCAGCGGTGTCATACCCCCAGCCGGGACCGAGGATCGCGCTCGCAAGGATGCTGGCGTAATGGTCACCAGCGACCCGTCTTGAAACACGGACCAAGGAGTCAAGCATTAGGGCGAGTCTTTGGGTGTAAAACCCGCAGGCGCAATGAAAGTGAACGCAGGTGAGAGCTTCGGCGCATCATCGACCGATCCTGA----------------------------------------------------------------------------------------------------------------------------------------------------------------------------GACTGCGCTATTCTCATCATTGCCGCTGGTACTGGTGAGTTCGAGGCTGGTATTTCAAAGGATGGCCAGACTCGTGAGCACGCCCTGCTTGCCTACACCCTGGGTGTGAAGCAGCTCATCGTTGCCATCAACAAGATGGACACCACCAAATGGTCTGAGGATCGTTTCAATGAAATCATCAAGGAGACCTCCAACTTCATCAAGAAGGTTGGATACAACCCCAAGACTGTTGCTTTCGTCCCAATCTCCGGCTTCAACGGCGACAACATGCTTGCGCCCTCAAGCAACTGCCCCTGGTACAAGGGCTGGGAGAAGGAAGTCAAGGGCGGCAAGGTTACCGGCAAGACCCTCCTCGAGGCTATTGACGCCATCGAGCCCCCTAAGCGCCCCACCGACAAGCCTCTCCGTCTTCCCCTCCAGGATGTGTACAAGATTGGTGGTATCGGAACTGTCCCCGTCGGCCGTATCGAGACTGGTGTCCTCAAGCCTGGTATGGTCGTGACTTTCGCTCCCTCCAACGTCACCACTGAAGTCAAGTCCGTCGAGATGCACCACGAGCAGCTTACTGAGGGTGTTCCCGGCGACAACGTTGGCTTCAACGTGAAGAACGTCTCCGTCAAGGAAATCCGCCGTGGCAACGTCGCCGGTGACTCCAAAAACGACCCTCCAATGGGCTGCGCTTCCTTCACTGCCCAGGTCATTGTGTTGAACCACCCTGGCCAGGTTGGTGCCGGTTACGCCCCTGTTCTTGATTGCCACACCGCCCACATCGCCTGCAAATTCTCCGAGATCCTCGAGAAGATCGACCGCCGAACGGGCAAGTCGGTTGAGAACAACCCCAAGTTCATCAAGTCGGGCGACGCTGCCATCGTCAAGATGATTCCGTCCAAGCCCATGTGCGTCGAGGCTTTCACCGACT
>Distoseptispora_septata__GZCC_22_0078
GTTGGTGAACCAGCGGAGGGATCATTACTTGCAAAACTCCCTAAACCATTGTGAATCTTACCCGTTGCTTTGGCGGGCGGCTCCAGGGCGGAGCCACTGTCCGTTGGGTCGGACGCCCGCCGAAGGACTGTACGGATCTCAGAGTCTATCAAAACTTTCAGCAACGGATCTCTTGGTTCTGGCATCGATGAAGAACGCAGCGAAATGCGATAAGTAATGTGAATTGCAGAATTCAGTGAATCATCGAATCTTTGAACGCACATTGCGCCCGCCAGCACTCTGGCGGGCATGCCTGTTCGAGCGTCATTTCAACCCTCGGGCCGTTTGGCCCGGTGTTGGGGCGCTACGGGTCCGGACCTGTAGGCCCTCAAAAGCAGTGGCGGGCTCGCCAGGACTCCGAGCGTAGTAGTTCTCGCTCAGGCGGCTGCTTCGGCCGTTAAAACAGAAGGTTGACCTCGGATCAGGTAGGAATACCCGCTGAACTTAAGCATAT-GCCCCAGTAACGGCGAGTGAAGCGGCAACAGCTCAGATTTGAAATCTGGGGGGTCCGAGTTGTAATCTGTAGAGGATGCTTTTGGCGACGCGCCTTCCGAGTCCCCTGGAACGGGGCGCCAGAGAGGGTGAGAGCCCCGTATGGTTGGACGCCGAACCTTTGTAAAGCTCCTTCGACGAGTCGAGTAGTTTGGGAATGCTGCTCAAAATGGGAGGTAAATTTCTTCTAAAGCTAAATACCGGCCAGAGACCGATAGCGCACAAGTAGAGTGATCGAAAGATGAAAAGCACTTTGAAAAGAGGGTTAAATAGCACGTGAAATTGCTGAAAGGGAAGCGCTTGTGACCAGACTTGCGCCCGGTTGATCATCCAGCGTTCTCGCTGGTGCACTCTGCCGGGCTCAGGCCAGCATCGGCTCTCCCAGGGGGATAAAGGTCGCGGGAACGTAGCTCTCTCCGGGGAGTGTTATAGCCCGTGGCGGAATGCCCTTAGGGGGGGCCGAGGCTCGCGTTCGCAAGGATGCTGGCGTAATGGTCACCAGCGACCCGTCTTGAAACACGGACCAAGGAGTCAAGCATTAGGGCGAGTCTTTGGGTGCAAAACCCGCAGGCGCAATGAAAGTGAACGGAGGTGAGAGCTTCGGCGCATCATCGACCGATCCTGATGTTCTCGGATGGATTTGAGTAAGAGCCTTACCGCTTGGACCCGAAAGGTAACAAACTTTTTCTTTTGAGAACTACAAAACACAAATTTACACCGGCCTATCGAAATGTTTATATAATATATATCCGTGGACATGATTCCCCCC---------------------------------CGCTATTCTCATCATTGCTGCCGGCACTGGTGAGTTCGAGGCTGGTATCTCCAAGGATGGCCAGACTCGTGAGCACGCTCTGCTTGCATACACCCTGGGTGTGAAGCAGCTCATCGTCGCCATCAACAAGATGGACACTACCAAGTGGTCCGAGAGCCGTTACAACGAAATTATCAAGGAGACGTCCAACTTCATCAAGAAGGTCGGCTACAACCCCAAGCAGGTCGCCTTCGTTCCCATCTCTGGCTTCAACGGCGACAACATGCTTGCCCCCTCCGCCAACTGCCCCTGGTACAAGGGCTGGGAGAAGGAGATCAAGGGCGGCAAGGCCTCTGGCAAGACCCTTCTCGAGGCCATCGATGCCATTGAGCCTCCTAAGCGTCCTACGGACAAGCCTCTGCGTCTCCCCCTCCAGGATGTCTACAAGATCGGTGGTATTGGAACTGTGCCCGTCGGCCGTATCGAGACTGGTATCCTCAAGCCCGGTATGGTCGTCACATTCGCTCCCTCCAACGTCACCACTGAAGTCAAGTCCGTCGAGATGCACCACGAGCAGCTGCAGGAGGGTGTCCCCGGCGACAACGTTGGCTTCAACGTGAAGAACGTCTCCGTCAAGGAAATCCGCCGAGGCAACGTCGCTGGTGACTCCAAGAACGATCCTCCGGCTGGTGCCGCTTCCTTCACCGCCCAGGTCATCGTCCTCAACCACCCCGGTCAGGTCGGCGCTGGCTACGCTCCCGTCTTGGATTGCCACACTGCCCACATCGCTTGCAAGTTCTCCGAGATTCTTGAAAAGATCGACCGCCGAACGGGCAAGTCTGTTGAGAACAACCCCAAGTTCATCAAGTCTGGTGACGCTGCCATCGTCAAGATGATTCCGTCCAAGCCTATGTGCGTTGAGGC-TTCACTGACT
>Distoseptispora_songkhlaensis__MFLUCC_18_1234
GTTGGTGAACCAGCGGAGGGATCATTACCTAAAAAACCCCCTAAACCAATGTGAATCTTACCCGTTGCTTCGGCGGGCGGCTCCAGGGCGGAGCCACTGCCCGTTTGTTCGGGCGCCCGCCGGAGGACTTGGGTAACGTCAGAGTCTATCAAAACTTTCAGCAACGGATCTCTTGGTTCTGGCATCGATGAAGAACGCAGCGAAATGCGATAAGTAATGTGAATTGCAGAATTCAGTGAATCATCGAATCTTTGAACGCACATTGCGCCCGCCAGCACTCTGGCGGGCATGCCTGTTCGAGCGTCATTTCAACCCTCGGGCCGTGTGGCCCGGTGTTGGGGCGCTACCGTCCCGACCCGGTAGGCCCTTAAAACCAGTGGCGGGCTCGCCCGGCCTCCGAGCGCAGTAGTCCTCGCTCAGGCGGCCGCCTCTGCCGTTAAAACAGAAGGTTGACCTCGGATCAGGTAG-------------------------TGCCCCAGTAACGGCGAGTGAAGCGGCAACAGCTCAGATTTGAAATCTGGGGGGTCCGAGTTGTAATCTGTAGAGGATGCTTTTGGCGACGCGCCTTCCGAGTCCCCTGGAACGGGGCGCCAGAGAGGGTGAGAGCCCCGTACGGTCGGACGCCGAACCTCTGTAAAGCTCCTTCGACGAGTCGAGTAGTTTGGGAATGCTGCTCAAAATGGGAGGTAAATTTCTTCTAAAGCTAAATACCGGCCAGAGACCGATAGCGCACAAGTAGAGTGATCGAAAGATGAAAAGCACTTTGAAAAGAGGGTTAAATAGCACGTGAAATTGCTGAAAGGGAAGCGCTTGTGACCAGACTTGCGCCCGGTTGATCATCCAGCGTTCTCGCTGGTGCACTCTGCCGGGCTCAGGCCAGCATCGGCTCCCCCAGGGGGATAAAGGTCGCGGGAACGTAGCTCTCTCCGGGGAGTGTTATAGCCCGCGGCGGAATACCCTTAGGGGGGGTCGAGGCCCGCGTTCGCAAGGATGCTGGCGTAATGGTCACCAGCGACCCGTCTTGAAACACGGACCAAGGAGTCAAGCATTAGGGCGAGTCTTTGGGTGTAAAACCCGCAGGCGCAATGAAAGTGAACGGAGGTGAGAGCTTCGGCGCATCATCGACCGATCCTGATGTTCTCGGATGGATTTGAGTAAGAGCCTTACCGCTTGGACCCGAAAGATGGTGAACTATGCCTGAATAGGGTGAAGCCAGAGGAAACTCTGGTGGAGGCTCGCAGCGGTTCTGACGTGCAAATCGATCGTCAAATTTGGGCATGGGGGCGAAAGACTAATCGAACCATCTAGACTGCGCTATTCTCATCATTGCTGCCGGTACTGGTGAGTTCGAGGCTGGTATTTCCAAGGATGGCCAGACTCGTGAGCACGCTCTGCTTGCCTACACCCTGGGTGTGAAGCAGCTCATCGTCGCTATCAACAAGATGGACACCACCAAGTGGTCTGAGGATCGTTACAACGAAATCATCAAGGAGACGTCCAACTTCATCAAGAAGGTCGGCTACAACCCCAAGCAAGTTGCTTTCGTTCCCATCTCCGGCTTCAACGGCGACAACATGCTTGCCCCCTCCACCAACTGCCCCTGGTACAAGGGCTGGGAGAAGGAGGTCAAGGGTGGCAAAGTCACTGGCAAGACGCTTCTCGAAGCCATCGATGCCATTGAGCCTCCCAAGCGTCCCACAGACAAGCCGCTGCGTCTTCCCCTCCAGGATGTCTACAAGATCGGTGGTATCGGAACCGTACCTGTCGGCCGTATCGAGACTGGTGTCCTCAAGCCCGGTATGGTCGTCACTTTCGCTCCCTCCAACGTCACCACTGAAGTGAAGTCGGTCGAGATGCACCACGAGCAGCTTCAAGAGGGTGTTCCTGGCGACAACGTCGGCTTCAACGTGAAGAACGTCTCTGTCAAGGAAATCCGCCGAGGCAACGTCGCTGGTGACTCCAAGAACGATCCTCCTGCTGGCGCTGCTTCCTTCACCGCCCAGGTTATTGTCTTGAACCACCCCGGTCAGGTTGGTGCCGGCTACGCTCCCGTCTTGGACTGCCACACTGCCCACATCGCCTGCAAGTTCTCCGAGATTCTCGAGAAGATCGATCGCCGAACGGGCAAGTCCGTCGAGAACAACCCCAAGTTCATCAAGTCCGGTGACGCTGCCATCGTCAAGATGGTGCCGTCCAAGCCTATGTGCGTTGAGGCTTTCACTGACT
>Distoseptispora_suoluoensis__MFLUCC_17_0224
GTTGGTGAACCAGCGGAGGGATCATTACTTGAAAGACTCAATAACCATCTGTGAATTATACCTGTTGCTTCGGCGGGCGGCCCCTGGGAGGGGCCAAGGCCCGTTGGGTTGGGTGCCCGCCGGAGGACTCAGGTACTGTCTGAGTCTATAAAAACTTTCAACAACGGATCTCTTGGTTCTGGCATCGATGAAGAACGCAGCGAAATGCGATAAGTAATGTGAATTGCAGAATTCAGTGAATCATCGAATCTTTGAACGCACATTGCGCCCGCCAGCACTCTGGCGGGCATGCCTGTTCGAGCGTCATTTCAACCCTCAGGCCGTTTGGCCTGGTGTTGGGGCACTGCCGTCCCGGGCGCGCAGGCCCTGAAAACCAGTGGCGGGCTCGCTAGCACTCCGGGCGTAGTAGATCTCGTCTAGGTGGTCGGTCTTGCCGTCAAAATACAAGG-TGACCT-------------------------------------TGCCCTAGTAACGGCGAGTGAAGCGGCAACAGCTCAGATTTGAAATCTGGAGGGTCCGAGTTGTAATCTGTAGAGGATGCTTTTGGCGAGGTGCCTTCTAAGTCCCCTAGAACGGGGCGCCACAGAGGGTGAGAGCCCCGTACAGTTGGACACCGAACCTTTGTAAAGCTCCTTCGACGAGTCGAGTAGTTTGGGAATGCTGCTCAAAATGGGAGGTATATTTCTTCTAAAGCTAAATACCGGCCAGAGACCGATAGCGCACAAGTAGAGTGATCGAAAGATGAAAAGCACTTTGAAAAGAGGGTTAAATAGCACGTGAAATTGTTGAAAGGGAAGCGCTTGTGACCAGACTTGCGCCCGGTGAATCATCCAGCGTTCTCGCTGGTGCACTTTGCCGGGCTCAGGCCAGCATCGGTTCTCCCAGGGGGATAAAGGTCTCGGGAACGTAGCTCTCTTCGGGGAGTGTTATAGCCCGTGGCATAATACCTTTGGG-GGGACCGAGGACCGCGCTCGCAAGGATGCTGGCGTAATGGTCATCAGCGACCCGTCTTGAAACACGGACCAAGGAGTCAAGCATTAGGGCGAGTCTTTGGGTGTAAAACCCGCAGGCGCAATGAAAGTGAACGGAGGTGAGAGCTTCGGCGCATCATCGACCGATCCTGATGTTCTCGGATGGATTTGAGTAAGAGCCTTACCGCTTGGACCCGAAAGATGGTGAACTATGCCTGAATAGGGTGAAGCCAGAGGAAACTCTGGTGGAGGCTCGCAGCGGTTCTGACGTGCAAATCGATCGTCAAATTTGGGCATGGGGGCGAAAGACTAATCGAACCATTAAGACTGCGCTATTCTCATTATCGCTGCCGGTACTGGTGAGTTCGAGGCTGGTATCTCCAAGGATGGCCAGACTCGTGAGCACGCCCTGCTTGCCTACACCCTGGGTGTCAAGCAACTCATCTGCGCCATCAACAAGATGGACACCACCAAGTGGTCAGAGGACCGTTTCAACGAAATCATCAAGGAGACGTCCAACTTCATCAAGAAGGTCGGCTACAACCCCAAGCAGGTCGCCTTCGTCCCTATCTCTGGCTTCCACGGCGACAACATGTTGGCTGCCTCCACCAACTGCCCCTGGTACAAGGGCTGGGAGAAGGAGGCCAAGGGTGCCAAGTCTTCTGGTAAGACCCTGCTCGAGGCCATCGACGCCATCGAGCAACCCAAGCGTCCTACCGACAAGCCTCTGCGTCTCCCGCTCCAGGATGTCTACAAGATCGGTGGTATCGGAACTGTCCCTGTCGGCCGTATCGAGACTGGTGTCCTCAAGCCCGGTATGGTCGTCACTTTCGCTCCCTCCAACGTCACCACTGAAGTCAAGTCCGTCGAGATGCACCACGAGCAGCTTACTGAGGGTGTTCCCGGCGACAACGTCGGCTTCAACGTGAAGAACGTTTCCGTCAAGGAAATCCGCCGTGGAAACGTCGCTGGTGACTCCAAGAACGACCCTCCTGCTGGCTGCGCCAACTTCACTGCTCAGGTCATTGTCCTCAACCACCCTGGTCAGGTCGGCCCTGGTTACGCTCCCGTCTTGGATTGCCACACCGCCCACATCGCCTGCAAGTTCTCTGAGATCACCGAGAAGATCGACCGCCGTACCGGCAAGTCAGTTGAGAACAACCCCAAGTTCATCAAGTCTGGTGACGCCGCTATCGTCAAGATGATTCCGTCCAAGCCGATGTGCGTTGAGGCCTTCACTGACT
>Distoseptispora_suoluoensis__MFLUCC_17_1305
GTTGGTGAACCAGCGGAGGGATCATTACTTGAAAGACTCAATAACCATCTGTGAATTATACCTGTTGCTTCGGCGGGCGGCCCCTGGGAGGGGCCAAGGCCCGTTGGGTTGGGTGCCCGCCGGAGGACTCAGGTACTGTCTGAGTCTATAAAAACTTTCAACAACGGATCTCTTGGTTCTGGCATCGATGAAGAACGCAGCGAAATGCGATAAGTAATGTGAATTGCAGAATTCAGTGAATCATCGAATCTTTGAACGCACATTGCGCCCGCCAGCACTCTGGCGGGCATGCCTGTTCGAGCGTCATTTCAACCCTCAGGCCGTTTGGCCTGGTGTTGGGGCACTGCCGTCCCGGGCGCGCAGGCCCTGAAAACCAGTGGCGGGCTCGCTAGCACTCCGGGCGTAGTAGATCTCGTCTAGGTGGTCGGTCTTGCCGTCAAAATACAAGG-TGACCTCGGATCA------------------------------TGCCCTAGTAACGGCGAGTGAAGCGGCAACAGCTCAGATTTGAAATCTGGAGGGTCCGAGTTGTAATCTGTAGAGGATGCTTTTGGCGAGGTGCCTTCTAAGTCCCCTAGAACGGGGCGCCACAGAGGGTGAGAGCCCCGTACAGTTGGACACCGAACCTTTGTAAAGCTCCTTCGACGAGTCGAGTAGTTTGGGAATGCTGCTCAAAATGGGAGGTATATTTCTTCTAAAGCTAAATACCGGCCAGAGACCGATAGCGCACAAGTAGAGTGATCGAAAGATGAAAAGCACTTTGAAAAGAGGGTTAAATAGCACGTGAAATTGTTGAAAGGGAAGCGCTTGTGACCAGACTTGCGCCCGGTGAATCATCCAGCGTTCTCGCTGGTGCACTTTGCCGGGCTCAGGCCAGCATCGGTTCTCCCAGGGGGATAAAGGTCTCGGGAACGTAGCTCTCTTCGGGGAGTGTTATAGCCCGTGGCATAATACCTTTGGG-GGGACCGAGGACCGCGCTCGCAAGGATGCTGGCGTAATGGTCATCAGCGACCCGTCTTGAAACACGGACCAAGGAGTCAAGCATTAGGGCGAGTCTTTGGGTGTAAAACCCGCAGGCGCAATGAAAGTGAACGGAGGTGAGAGCTTCGGCGCATCATCGACCGATCCTGATGTTCTCGGATGGATTTGAGTAAGAGCCTTACCGCTTGGACCCGAAAGATGGTGAACTATGCCTGAATAGGGTGAAGCCAGAGGAAACTCTGGTGGAGGCTCGCAGCGGTTCTGACGTGCAAATCGATCGTCAAATTTGGGCATGGGGGCGAAAGACTAATCGAACCATTAA???????????????????????????????????????????????????????????????????????????????????????????????????????????????????????????????????????????????????????????????????????????????????????????????????????????????????????????????????????????????????????????????????????????????????????????????????????????????????????????????????????????????????????????????????????????????????????????????????????????????????????????????????????????????????????????????????????????????????????????????????????????????????????????????????????????????????????????????????????????????????????????????????????????????????????????????????????????????????????????????????????????????????????????????????????????????????????????????????????????????????????????????????????????????????????????????????????????????????????????????????????????????????????????????????????????????????????????????????????????????????????????????????????????????????????
>Distoseptispora_tectonae__MFLUCC_12_0291
GTTGGTGAACCAGCGGAGGGATCATTACTTGAAAAACTCCTCAAACCATTGTGAATC-TACCCGTTGCTTTGGCGGGCGGCTCCAGGGCGGAGCCACTGCCCGTTGGGTCGGGCGCCCGCCGAAGGACTGTACGGATCTCAGAGTCTATCAAAACTTTCAGCAACGGATCTCTTGGTTCTGGCATCGATGAAGAACGCAGCGAAATGCGATAAGTAATGTGAATTGCAGAATTCAGTGAATCATCGAATCTTTGAACGCACATTGCGCCCGCCAGCACTCTGGCGGGCATGCCTGTTCGAGCGTCATTTCAACCCTCGGGCCGTTTGGCCTGGTGTTGGGGCGCTACGGGTCTGGACCTGTAGGCCCTCAAAATCAGTGGCGGGCTCGCCAGGACTCCGAGCGTAGTAGTTCTCGCTCAGGCGGTTGCTTCGGCCGTTAAA-ACACAAGGTGACCTCGGATCAGGTAG-------------------------TGCCCCAGTAACGGCGAGTGAAGCGGCAACAGCTCAGATTTGAAATCTGGGGGGTCCGAGTTGTAATCTGTAGAGGATGCTTTTGGCGACGCGCCTTCCGAGTCCCCTGGAACGGGGCGCCAGAGAGGGTGAGAGCCCCGTATGGTTGGACGCCGAACCTCTGTAAAGCTCCTTCGACGAGTCGAGTAGTTTGGGAATGCTGCTCAAAATGGGAGGTAAATTTCTTCTAAAGCTAAATACCGGCCAGAGACCGATAGCGCACAAGTAGAGTGATCGAAAGATGAAAAGCACTTTGAAAAGAGGGTCAAATAGCACGTGAAATTGCTGAAAGGGAAGCGCTTGTGACCAGACTTGCGCCCGGTTGATCATCCAGCGTTCTCGCTGGTGCACTCTGCCGGGCTCAGGCCAGCATCGGCTCTCCCAGGGGGATAAAGGTCGCGGGAACGTAGCTCTCTCCGGGGAGTGTTATAGCCCGTGGCGGAATGCCCTTAGGGGGGGCCGAGGCCCGCGTTCGCAAGGATGCTGGCGTAATGGTCACCAGCGACCCGTCTTGAAACACGGACCAAGGAGTCAAGCATTAGGGCGAGTCTTTGGGTGCAAAACCCGCAGGCGCAATGAAAGTGAACGGAGGTGAGAGCTTCGGCGCATCATCGACCGATCCTGATGTTCTCGGATGGATTTGAGTAAGAGCCTTACCGCTTGGACCCGAAAGATGGTGAACTATGCCTGAATAGGGTGAAGCCAGAGGAAACTCTGGTGGAGGCTCGCAGCGGTTCTGACGTGCAAATCGATCGTCAAATTTGGGCATGGGGGCGAAAGACTAATCGAACCATCTAGACTGCGCTATTCTCATTATTGCTGCCGGTACTGGTGAGTTCGAGGCTGGTATCTCCAAGGATGGCCAGACTCGTGAGCACGCTCTGCTCGCCTACACGCTTGGTGTGAAGCAGCTCATCGTCGCCATCAACAAGATGGACACCACCAAGTGGTCTGAGAGCCGTTACAACGAAATTATCAAGGAGACCTCCAACTTCATCAAGAAGGTCGGCTACAACCCCAAGCAGGTCGCCTTCGTTCCCATCTCCGGCTTCAACGGCGACAACATGCTTGCCCCCTCCTCCAACTGCCCCTGGTACAAGGGCTGGGAGAAGGAGATCAAGGGTGGCAAGGCCACTGGCAAGACCCTCCTCGAGGCTATCGATGCCATTGAGCCTCCCAAGCGTCCCACAGACAAGCCTCTCCGTCTCCCCCTTCAGGATGTCTACAAGATCGGTGGTATCGGAACTGTGCCCGTCGGCCGTATCGAGACTGGTATCCTCAAGCCCGGTATGGTCGTCACGTTCGCTCCCTCCAATGTCACCACTGAAGTCAAGTCCGTCGAGATGCACCACGAGCAGCTGCAGGAGGGTGTCCCCGGCGACAACGTTGGCTTCAACGTGAAGAACGTCTCCGTCAAGGAAATCCGCCGAGGCAACGTCGCTGGTGACTCCAAGAACGATCCTCCTGCTGGTGCCGCTTCCTTCACCGCTCAGGTCATCGTCCTCAACCACCCCGGTCAGGTCGGTGCTGGTTACGCTCCCGTCTTGGATTGCCACACAGCCCACATTGCTTGCAAGTTCGCTGAGATCCTTGAGAAGATCGACCGCCGAACGGGCAAGTCTGTTGAGAACAACCCCAAGTTCATCAAGTCTGGTGACGCTGCCATCGTCAAGATGATTCCGTCCAAGCCCATGTGCGTTGAGGCTTTCACTGACT
>Distoseptispora_tectonae__MFLUCC_16_0946
------------------------------------------------TTGTGAATC-TACCCGTTGCTTTGGCGGGCGGCTCCAGGGCGGAGCCACTGCCCGTTGGGTCGGGCGCCCGCCGAAGGACTGTACGGATCTCAGAGTCTATCAAAACTTTCAGCAACGGATCTCTTGGTTCTGGCATCGATGAAGAACGCAGCGAAATGCGATAAGTAATGTGAATTGCAGAATTCAGTGAATCATCGAATCTTTGAACGCACATTGCGCCCGCCAGCACTCTGGCGGGCATGCCTGTTCGAGCGTCATTTCAACCCTCGGGCCGTTTGGCCTGGTGTTGGGGCGCTACGGGTCTATACCTGTAGGCCCTCAAAATCAGTGGCGGGCTCGCCAGGACTCCGAGCGTAGTAGTTCTCGCTCAGGCGGTTGCTTCGGCCGTTAAAACACAAGGTTGACCTCGGATCAGGTAGGAATACCCGCTGAACTTAAGCATAT-------------------------------GCTCAGATTTGAAATCTGGGGGGTCCGAGTTGTAATCTGTAGAGGATGCTTTTGGCGACGCGCCTTCCGAGTCCCCTGGAACGGGGCGCCAGAGAGGGTGAGAGCCCCGTATGGTTGGACGCCGAACCTCTGTAAAGCTCCTTCGACGAGTCGAGTAGTTTGGGAATGCTGCTCAAAATGGGAGGTAAATTTCTTCTAAAGCTAAATACCGGCCAGAGACCGATAGCGCACAAGTAGAGTGATCGAAAGATGAAAAGCACTTTGAAAAGAGGGTCAAATAGCACGTGAAATTGCTGAAAGGGAAGCGCTTGTGACCAGACTTGCGCCCGGTTGATCATCCAGCGTTCTCGCTGGTGCACTCTGCCGGGCTCAGGCCAGCATCGGCTCTCCCAGGGGGATAAAGGTCGCGGGAACGTAGCTCTCTCCGGGGAGTGTTATAGCCCGTGGCGGAATGCCCTTAGGGGGGGCCGAGGCCCGCGTTCGCAAGGATGCTGGCGTAATGGTCACCAGCGACCCGTCTTGAAACACGGACCAAGGAGTCAAGCATTAGGGCGAGTCTTTGGGTGCAAAACCCGCAGGCGCAATGAAAGTGAACGGAGGTGAGAGCTTCGGCGCATCATCGACCGATCCTGATGTTCTCGGATGGATTTGAGTAAGAGCCTTACCGCTTGGACCCGAAAGATGGTGAACTATGCCTGAATAGGGTGAAGCCAGAGGAAACTCTGGTGGAGGCTCGCAGCGGTTCTGACGTGCAAATCGATCGTCAAATTTGGGCATGGGGGCGAAAGACTAATCGAACCATCTA-------------------------CCGGTACTGGTGAGTTCGAGGCTGGTATCTCCAAGGATGGCCAGACTCGTGAGCACGCTCTGCTCGCCTACACGCTTGGTGTGAAGCAGCTCATCGTCGCCATCAACAAGATGGACACCACCAAGTGGTCTGAGAGCCGTTACAACGAAATTATCAAGGAGACCTCCAACTTCATCAAGAAGGTCGGCTACAACCCCAAGCAGGTCGCCTTCGTTCCCATCTCCGGCTTCAACGGCGACAACATGCTTGCCCCCTCCTCCAACTGCCCCTGGTACAAGGGCTGGGAGAAGGAGATCAAGGGTGGCAAGGCCACTGGCAAGACCCTCCTCGAGGCTATCGATGCCATTGAGCCTCCCAAGCGTCCCACAGATAAGCCTCTCCGTCTCCCCCTTCAGGATGTCTACAAGATCGGTGGTATCGGAACTGTGCCCGTCGGCCGTATCGAGACTGGTATCCTCAAGCCCGGTATGGTCGTCACGTTCGCTCCCTCCAACGTCACCACTGAAGTCAAGTCCGTCGAGATGCACCACGAGCAGCTGCAGGAGGGTGTCCCCGGCGACAACGTTGGCTTCAACGTGAAGAACGTCTCCGTCAAGGAAATCCGCCGAGGCAACGTCGCTGGTGACTCCAAGAACGATCCTCCTGCTGGTGCCGCTTCCTTCACCGCTCAGGTCATCGTCCTCAACCACCCCGGTCAGGTCGGTGCTGGTTACGCTCCCGTCTTGGATTGCCACACAGCCCACATTGCTTGCAAGTTCGCTGAGATCCTTGAGAAGATCGACCGCCGAACGGGCAAGTCTGTTGAGAACAACCCCAAGTTCATCAAGTCTGGTGACGCTGCCATCGTCAAGATGATTCCGTCCAAG----------------------------
>Distoseptispora_tectonigena__MFLUCC_12_0292
GTTGGTGAACCAGCGGAGGGATCATTACTTGAAAAACTCCTCAAACCATTGTGAATC-TACCCGTTGCTTTGGCGGGCGGCTCCAGGGCGGAGCCACTGCTCGTTGGGTCGGGCGCCCGCCGAAGGACTTTGCGGATCTCAGAGTCTATTAAAACTTTCAGCAACGGATCTCTTGGTTCTGGCATCGATGAAGAACGCAGCGAAATGCGATAAGTAATGTGAATTGCAGAATTCAGTGAATCATCGAATCTTTGAACGCACATTGCGCCCGCCAGCACTCTGGCGGGCATGCCTGTTCGAGCGTCATTTCAACCCTCGGGCCGTTTGGCCCGGTGTTGGGGCGCTACGGGTCCGGACCTGTAGGCCCTTAAAATCAGTGGCGGGCTCGCCAGGACTCCGAGCGTAGTAGTTCTCGTTCAGGCGGTTGCCTCGGCCGTTAAA-ACACAAGGTGACCTCGGATCAGGTAG-------------------------TGCCCCAGTAACGGCGAGTGAAGCGGCAACAGCTCAGATTTGAAATCTGGGGGGTCCGAGTTGTAATCTGTAGAGGATGCTTTTGGCGACGCGCCTTCCGAGTCCCCTGGAACGGGGCGCCAGAGAGGGTGAGAGCCCCGTATGGTTGGACGCCGAACCTCTGTAAAGCTCCTTCGACGAGTCGAGTAGTTTGGGAATGCTGCTCAAAATGGGAGGTAAATTTCTTCTAAAGCTAAATACCGGCCAGAGACCGATAGCGCACAAGTAGAGTGATCGAAAGATGAAAAGCACTTTGAAAAGAGGGTCAAATAGCACGTGAAATTGCTGAAAGGGAAGCGCTTGTGACCAGACTTGCGCCCGGTTGATCATCCAGCGTTCTCGCTGGTGCACTCTGCCGGGCTCAGGCCAGCATCGGCTCTCCCAGGGGGATAAAGGTCGCGGGAACGTAGCTCTCTCCGGGGAGTGTTATAGCCCGTGGCGGAATGCCCTTAGGGGGGGCCGAGGCCCGCGTTCGCAAGGATGCTGGCGTAATGGTCACCAGCGACCCGTCTTGAAACACGGACCAAGGAGTCAAGCATTAGGGCGAGTCTTTGGGTGCAAAACCCGCAGGCGCAATGAAAGTGAACGGAGGTGAGAGCTTCGGCGCATCATCGACCGATCCTGATGTTCTCGGATGGATTTGAGTAAGAGCCTTACCGCTTGGACCCGAAAGATGGTGAACTATGCCTGAATAGGGTGAAGCCAGAGGAAACTCTGGTGGAGGCTCGCAGCGGTTCTGACGTGCAAATCGATCGTCAAATTTGGGCATGGGGGCGAAAGACTAATCGAACCATCTA???????????????????????????????????????????????????????????????????????????????????????????????????????????????????????????????????????????????????????????????????????????????????????????????????????????????????????????????????????????????????????????????????????????????????????????????????????????????????????????????????????????????????????????????????????????????????????????????????????????????????????????????????????????????????????????????????????????????????????????????????????????????????????????????????????????????????????????????????????????????????????????????????????????????????????????????????????????????????????????????????????????????????????????????????????????????????????????????????????????????????????????????????????????????????????????????????????????????????????????????????????????????????????????????????????????????????????????????????????????????????????????????????????????????????????
>Distoseptispora_thailandica__MFLUCC_16_0270
---GGTATGTGACGCGGAGGGACATTACTTG-AAAACTCCATAAACCATTGTGAATCTTACCCGTTGCTTTGGCGGGCGGCTCCAGGGCGGAGCCACTGCCCGTTGGGTCGGGCGCCCGCCGAAGGACTTTATGGATATCAGAGTCTATCAAAACTTTCAGCAACGGATCTCTTGGTTCTGGCATCGATGAAGAACGCAGCGAAATGCGATAAGTAATGTGAATTGCAGAATTCAGTGAATCATCGAATCTTTGAACGCACATTGCGCCCGCCAGCACTCTGGCGGGCATGCCTGTTCGAGCGTCATTTCAACCCTCGGGCCGTTTGGTCCGGTGTTGGGGCGCTACGGGTCCGGACCCGTAGGCCCTCAAAAACAGTGGCGGGCTCGCCAGGACTCCGAGCGCAGTAGTTCTCGCTCAGGCGGCTGCTTCGGCCGTTAAAACAGAA---------------------------------------------------CAGTAACGGCGAGTGAAGCGGCAACAGCTCAGATTTGAAATCTGGGGGGTCCGAGTTGTAATCTGTAGAGGATGCTTTTGGCGACGCGCCTTCCGAGTCCCCTGGAACGGGGCGCCAGAGAGGGTGAGAGCCCCGTATGGTTGGACGCCGAACCTCTGTAAAGCTCCTTCGACGAGTCGAGTAGTTTGGGAATGCTGCTCAAAATGGGAGGTAAATTTCTTCTAAAGCTAAATACCGGCCAGAGACCGATAGCGCACAAGTAGAGTGATCGAAAGATGAAAAGCACTTTGAAAAGAGGGTCAAATAGCACGTGAAATTGCTGAAAGGGAAGCGCTTGTGACCAGACTTGCGCCCGGTTGATCATCCAGCGTTCTCGCTGGTGCACTCTGCCGGGCTCAGGCCAGCATCGGCTCTCCCAGGGGGATAAAGGTCGCGGGAACGTAGCTCTCTCCGGGGAGTGTTATAGCCCGTGGCGGAATGCCCTTAGGGGGGGCCGAGGCCCGCGTTCGCAAGGATGCTGGCGTAATGGTCACCAGCGACCCGTCTTGAAACACGGACCAAGGAGTCAAGCATTAGGGCGAGTCTTTGGGTGCAAAACCCGCAGGCGCAATGAAAGTGAACGGAGGTGAGAGCTTCGGCGCATCATCGACCGATCCTGATGTTCTCGGATGGATTTGAGTAAGAGCCTTGCCGCTTGGGCCCGAAAGATGGTGAACTATGCCTGAATAGGGTGAAGCCAGAGGAAACTCTGGTGGAGGCTCGCAGCGGTTCTGACGTGCAAATCGATCGTCA---------------------------------------GACTGCGCTATTCTCATTATTGCTGCCGGTACTGGTGAGTTCGAGGCTGGTATCTCCAAGGATGGCCAGACTCGTGAGCACGCTCTGCTTGCCTACACCCTGGGTGTGAAGCAGCTCATCGTCGCCATCAACAAGATGGACACCACCAAGTGGTCTGAGAGCCGTTACAACGAAATTATCAAGGAGACGTCCAACTTCATCAAGAAGGTCGGCTACAACCCCAAGCAGGTCGCCTTCGTTCCCATCTCTGGCTTCAACGGTGACAACATGCTTACCCCCTCCTCCAACTGCCCCTGGTACAAGGGCTGGGAGAAGGAGGTCAAGGGCGGCAAGGCCAGTGGCAAGACCCTTCTCGAGGCCATCGATGCCATTGAGCCTCCCAAGCGTCCTACAGACAAGCCTCTGCGCCTCCCCCTCCAGGATGTCTACAAGATCGGCGGTATTGGAACTGTGCCCGTCGGCCGTATCGAGACTGGTGTCCTCAAGCCCGGTATGGTCGTCACGTTCGCTCCCTCCAACGTCACCACTGAAGTCAAGTCCGTCGAGATGCACCACGAACAGCTGCAGGAGGGTGTCCCCGGCGACAACGTCGGCTTCAACGTGAAGAACGTCTCCGTCAAGGAAATCCGCCGAGGCAACGTTGCTGGTGACTCCAAGAACGATCCTCCTGCTGGTGCCGCTTCCTTCACCGCCCAGGTCATCGTCCTCAACCACCCCGGTCAGGTCGGCGCTGGCTACGCTCCCGTCTTGGACTGCCACACTGCCCACATCGCTTGCAAGTTCTCCGAGATTCTTGAGAAGATTGACCGCCGAACGGGCAAGTCTGTCGAGAACAACCCCAAGTTCATCAAGTCTGGTGACGCTGCCATCGTCAAGATGATTCCCTCCAAGCCTATGTGCGTTGAGGCTTTCACTGACT
>Distoseptispora_thysanolaenae__KUN_HKAS_102247
GTTGGTGAACCAGCGGAGGGATCATTACTTGCAAAACTCCCTAAACCACTGTGAATCTTACCCGTTGCTCCGGCGGGCGGCTCCAGGGCGGAGCCACTGCCCGTTGGGTCGGGCGCCCGCCGGAGGACTCGGGTATCGTCAGAGTCTATCAAAACTTTCAGCAACGGATCTCTTGGTTCTGGCATCGATGAAGAACGCAGCGAAATGCGATAAGTAATGTGAATTGCAGAATTCAGTGAATCATCGAATCTTTGAACGCACATTGCGCCCGCCAGTACTCTGGCGGGCATGCCTGTTCGAGCGTCATTTCAACCCTCGGGCCGTTTGGCCCGGTGTTGGGGTGCTACAGGTCCGGACCTGTAGGCCCTCGAAATCAGTGGCGGGGTCGCCTGGCCTCCGAGCGCAGTAGTCCTCGCTCAGGCGGTTGCCTCGGCCGTTAAAACACAAGGTTGACCTCGGATCAGGTAGGAATACCCGCTGAACTTAAGCATATTGCCCCAGTAACGGCGAGTGAAGCGGCAACAGCTCAGATTTGAAATCTGGGGGGTCCGAGTTGTAATCTGTAGAGGATGCTTTTGGTGACGCGCCTTCCGAGTCCCCTGGAACGGGGCGCCAGAGAGGGTGAGAGCCCCGTATGGTCGGACGCCGAGCCTCTGTAAAGCTCCTTCGACGAGTCGAGTAGTTTGGGAATGCTGCTCAAAATGGGAGGTAAATTTCTTCTAAAGCTAAATACCGGCCAGAGACCGATAGCGCACAAGTAGAGTGATCGAAAGATGAAAAGCACTTTGAAAAGAGGGTTAAATAGCACGTGAAATTGCTGAAAGGGAAGCGCTTGTGACCAGACTTGCGCCCGGTTGATCATCCAGCGTTCTCGCTGGTGCACTCTGCCGGGCCCAGGCCAGCATCGGCTCTCCCAGGGGGATAAAGGTCGCGGGAACGTAGCTCTCTCCGGGGAGTGTTATAGCCCGCGGCGGAATACCCTTAGGGGGGGCCGAGGCCCGCGTTCGCAAGGATGCTGGCGTAATGGTCACCAGCGACCCGTCTTGAAACACGGACCAAGGAGTCAAGCATTAGGGCGAGTCTTTGGGTGTAAAACCCGCAGGCGCAATGAAAGTGAACGGAGGTGAGAGCTTCGGCGCATCATCGACCGATCCTGATGTTCTCGGATGGATTTGAGTAAGAGCCTTACCGCTTGGACCCGAAAGATGGTGAACTATGCCTGAATAGGGTGAAGCCAGAGGAAACTCTGGTGGAGGCTCGCAGCGGTTCTGACGTGCAAATCGATCGTCAAATTTGGGCATGGGGGCGAAAGACTAATCGAACC-----GATTGCGCTATTCTCATCATCGCTGCCGGTACTGGTGAGTTCGAGGCTGGTATCTCCAAGGATGGCCAGACACGTGAGCATGCTCTGCTTGCCTACACCCTAGGTGTAAAGCAGCTCATCGTCGCCATCAACAAGATGGACACCACCAAGTGGTCTGAGGATCGTTACAACGAAATCATCAAGGAGACGTCCAACTTCATCAAGAAGGTCGGCTACAATCCGAAGCAGGTCGCCTTCGTCCCCATCTCGGGCTTCAACGGTGACAACATGCTTGCCCCCTCCAGCAACTGCCCCTGGTACAAGGGTTGGGAGAAGGAGGTCAAGGGCGGCAAGGTCACTGGCAAGACCCTTCTCGAAGCCATCGATGCCATTGAGCCCCCCAAGCGTCCCACAGACAAGCCTCTGCGTCTTCCCCTTCAGGATGTCTACAAGATTGGTGGTATCGGAACTGTACCTGTCGGCCGTATCGAGACTGGTATCCTCAAGCCGGGCATGGTCGTCACGTTCGCTCCCTCCAACGTCACTACTGAAGTGAAGTCCGTCGAGATGCACCACGAGCAGCTTCAAGAGGGCGTTCCTGGCGACAACGTCGGCTTCAACGTGAAGAACGTCTCCGTCAAGGAAATCCGCCGAGGCAACGTCGCTGGTGACTCCAAGAACGACCCTCCTGCTGGTGCTGCTTCCTTCACTGCTCAGGTCATCGTCCTCAACCACCCGGGCCAGGTCGGTGCTGGTTACGCCCCTGTCTTGGATTGCCACACTGCCCACATCGCCTGCAAGTTCTCTGAGATCCTCGAGAAGATCGACCGCCGAACGGGCAAGTCCGTCGAGAACAACCCCAAGTTCATCAAGTCTGGTGACGCTGCCATCGTCAAGATGGTGCCGTCCAAGCCTATGTGCGTT----------------
>Distoseptispora_thysanolaenae__KUN_HKAS_112710
GTTGGTGAACCAGCGGAGGGATCATTACTTGCAAAACTCCCTAAACCACTGTGAATCTTACCCGTTGCTCCGGCGGGCGGCTCCAGGGCGGAGCCACTGCCCGTTGGGTCGGGCGCCCGCCGGAGGACTCGGGTATCGTCAGAGTCTATCAAAACTTTCAGCAACGGATCTCTTGGTTCTGGCATCGATGAAGAACGCAGCGAAATGCGATAAGTAATGTGAATTGCAGAATTCAGTGAATCATCGAATCTTTGAACGCACATTGCGCCCGCCAGTACTCTGGCGGGCATGCCTGTTCGAGCGTCATTTCAACCCTCGGGCCGTTTGGCCCGGTGTTGGGGTGCTACAGGTCCGGACCTGTAGGCCCTCGAAATCAGTGGCGGGGTCGCCTGGCCT---------------------------------------------------------------------------------------------------------------------------------------------------GGGGTCCGAGTTGTAATCTGTAGAGGATGCTTTTGGTGACGCGCCTTCCGAGTCCCCTGGAACGGGGCGCCAGAGAGGGTGAGAGCCCCGTATGGTCGGACGCCGAGCCTCTGTAAAGCTCCTTCGACGAGTCGAGTAGTTTGGGAATGCTGCTCAAAATGGGAGGTAAATTTCTTCTAAAGCTAAATACCGGCCAGAGACCGATAGCGCACAAGTAGAGTGATCGAAAGATGAAAAGCACTTTGAAAAGAGGGTTAAATAGCACGTGAAATTGCTGAAAGGGAAGCGCTTGTGACCAGACTTGCGCCCGGTTGATCATCCAGCGTTCTCGCTGGTGCACTCTGCCGGGCCCAGGCCAGCATCGGCTCTCCCAGGGGGATAAAGGTCGCGGGAACGTAGCTCTCTCCGGGGAGTGTTATAGCCCGCGGCGGAATACCCTTAGGGGGGGCCGAGGCCCGCGTTCGCAAGGATGCTGGCGTAATGGTCACCAGCGACCCGTCTTGAAACACGGACCAAGGAGTCAAGCATTAGGGCGAGTCTTTGGGTGTAAAACCCGCAGGCGCAATGAAAGTGAACGGAGGTGAGAGCTTCGGCGCATCATCGACCGATCCTGATGTTCTCGGATGGATTTGAGTAAGAGCCTTACCGCTTGGACCCGAAAGATGGTGAACTATGCCTGAATAGGGTGAAGCCAGAGGAAACTCTGGTGGAGGCTCGCAGCGGTTCTGACGTGCAAATCGATCGTCAAATTTGGGCATGGGGGCGAAAGACTAATCGAACCATCTA-ATTGCGCTATTCTCATCATCGCTGCCGGTACTGGTGAGTTCGAGGCTGGTATCTCCAAGGATGGCCAGACACGTGAGCATGCTCTGCTTGCCTACACCCTAGGTGTAAAGCAGCTCATCGTCGCCATCAACAAGATGGACACCACCAAGTGGTCTGAGGATCGTTACAACGAAATCATCAAGGAGACGTCCAACTTCATCAAGAAGGTCGGCTACAATCCGAAGCAGGTCGCCTTCGTCCCCATCTCGGGCTTCAACGGTGACAACATGCTTGCCCCCTCCAGCAACTGCCCCTGGTACAAGGGTTGGGAGAAGGAGGTCAAGGGCGGCAAGGTCACTGGCAAGACCCTTCTCGAAGCCATCGATGCCATTGAGCCCCCCAAGCGTCCCACAGACAAGCCTCTGCGTCTTCCCCTTCAGGATGTCTACAAGATTGGTGGTATCGGAACTGTACCTGTCGGCCGTATCGAGACTGGTATCCTCAAGCCGGGCATGGTCGTCACGTTCGCTCCCTCCAACGTCACTACTGAAGTGAAGTCTGTCGAGATGCACCACGAGCAGCTTCAAGAGGGCGTTCCTGGCGACAACGTCGGCTTCAACGTGAAGAACGTCTCCGTCAAGGAAATCCGCCGAGGCAACGTCGCTGGTGACTCCAAGAACGACCCTCCTGCTGGTGCTGCTTCCTTCACTGCTCAGGTCATCGTCCTCAACCACCCGGGCCAGGTCGGTGCTGGTTACGCCCCTGTCTTGGATTGCCACACTGCCCACATCGCCTGCAAGTTCTCTGAGATCCTCGAGAAGATCGACCGCCGAACGGGCAAGTCCGTCGAGAACAACCCCAAGTTCATCAAGTCTGGTGACGCTGCCATCGTCAAGATGGTGCCGTCCAAGCCTATGTGCGTTGAGGC-----------
>Distoseptispora_tropica__GZCC_22_0076
GTTGGTGAACCAGCGGAGGGATCATTAACCCCGGCTCCTCGTCAACCACTGTGAACCTTACCTCCTGTTCCGGCGGGCGGCCCCAGGGCGGGGCCACAGCCCATTCAGTTGGGTGCCCGCCGGAGGACTCGTGGCATCTCCGGGTGCATAAAAACTTTCAGCAACGGATCTCTTGGCTCTGGCATCGATGAAGAACGCAGCGAAATGCGATAAGTAATGCGAATTGCAGAATTCAGCGAGTCATCGAATCTTTGAACGCACATTGCGCCCGCCAGCACTCTGGCGGGCATGCCTGTCCGAGCGTCATTTCACCCCTCAGGCC-CGCGGCCTGGTGTTGGGGCGCTACGGTGCGGGCGCCGTAGGCCCTGAAATACAGTGGCGGCCTCCCCATGTTTCCGGGCGCAGTAGTTCTCGCCCGGGAGGCTGCGCTGGCCGTTAAGACAGAAGTCTGACCTCGG----------------------------------TGCCCCAGTAACGGCGAGTGAAGCGGCAACAGCTCAGATTTGAAATCTGGGGGGTCCGAGTTGTAATCTGTAGAGGATGCTTTGGGCGACGCGCCTACCGAGTCCCCTGGAATGGGGCGCCACAGAGGGTGAGAGCCCCGTACGGTAGGACGCCCAGCCCGTGTAAAGCTCCTTCGACGAGTCGAGTAGTTTGGGAATGCTGCTCAAAATGGGAGGTAAATTTCTCCTAAAGCTAAATACTGGCCAGAGACCGATAGCGCACAAGTAGAGTGATCGAAAGATGAAAAGCACTTTGAAAAGAGGGTTAAATAGCACGTGAAATTGCTGAAAGGGAAGCGCTTGCGACCAGACTTGCGCCCGGCTGATCAGCCAGCGTTCTCGCTGGTGCACTCTGCCGGGCTCAGGCCAGCATCGGCTCCTCCAGGGGGACAAAACCCGCCGGAACGTGGCTCCCTTAGGGGAGTGTTATAGCCGGCGGCAGAATACCCCTCGGGGGGGCCGAGGCCCGCGCAAGCACGGATGCTGGCGTAATGGTCGCCAGCGACCCGTCTTGAAACACGGACCAAGGAGTCAAGCATTAGTGCGAGTTTTTGGGTGCAAAACCCGCTGGCGAAATGAAAGTGAACGCAGGTCAGAGCCTCGGCGCATGATCGACCGATCCTGATGTTTTCGGATGGATTTGAGTAAGAGCACTAATGTTTGGACCCGAAAGATGGTGAACTATGCCTGGATAGGGTGAAGCCAGAGGAAACTCTGGTGGAGGCTCGCAGCGGTTCTGACGTGCAAATCGATCGTCAAATTTGGGCATGGGGGCGAAAGACTAATCGAACCATCTA----------------TTATCGCTGCCGGTACTGGTGAGTTCGAGGCTGGTATCTCCAAGGATGGCCAGACTCGTGAGCACGCTCTGCTTGCCTTCACGTTGGGTGTCAAGCAACTTATCGTCGCCATCAACAAGATGGACACGGCCAAGTGGAGTGAGGCACGTTATCAGGAAATCATCAAGGAGACGTCCAACTTCATCAAGAAGGTCGGCTACAACCCCAAGGAGGTTCCCTTCGTCCCCATCTCGGGTTTCAACGGCGACAACATGCTGGATGTCTCCACAAATTGCCCCTGGTACAAGGGTTGGGAGAAGGAAATCAAGGGTACAAAGTCCGATGGCAAGACCCTCTTCGAGGCTATTGATGCCATCCAACCCCCTAAGCGTCCCACTGACAAGCCCCTTCGACTTCCCCTCCAGGATGTCTACAAGATCGGTGGTATCGGAACTGTCCCTGTCGGCCGTATTGAGACTGGTACCCTCAAGCCCGGTATGGTCGTCACTTTCGCTCCCTCCAATGTCACCACTGAAGTCAAGTCTGTTGAGATGCACCACCAGCAGCTCCAACAGGGTCTCCCTGGCGACAACGTCGGCTTCAACGTGAAGAATGTCTCCGTCAAGGAAATCCGCCGTGGCAACGTTGCCGGTGACTCCAAGGACGACCCTCCACAAGGTGCTGCTTCGTTTACCGCTCAGGTCATTGTCCTCAACCATCCCGGTCAGATCGGTGCTGGTTACGCTCCTGTCCTGGATTGCCACACTGCCCACATCGCTTGCAAGTTCGCCGAGATTCAGGAGAAGATCGACCGCCGAACAGGCAAGTCCGTTGAAAACAGCCCCAAGTTCGTCAAGTCTGGTGACGCTGCCATCGTCAAGATGATTCCGTCCAAGCCGATGTGCGTGA---------------
>Distoseptispora_verrucosa__GZCC_20_0434
----------------------CATTACTTGAAAGACTCAATAACCATCTGTGAATTATACCTGTTGCTTCGGCGGGCGGCCCCTGGGAGGGGCCAAGGCCCGTTGGGTTGGGTGCCCGCCGGAGGACTCAGGTACTGTCTGAGTCTATAAAAACTTTCAACAACGGATCTCTTGGTTCTGGCATCGATGAAGAACGCAGCGAAATGCGATAAGTAATGTGAATTGCAGAATTCAGTGAATCATCGAATCTTTGAACGCACATTGCGCCCGCCAGCACTCTGGCGGGCATGCCTGTTCGAGCGTCATTTCAACCCTCAGGCCGTTTGGCCTGGTGTTGGGGCACTGCCGTCCCGGGCGCGCAGGCCCTGAAAACCAGTGGCGGGCTCGCTAGCACTCCGGGCGTAGTAGATCTCGTCTAGGTGGTCGGTCTTGCCGTCAAAACACAAGGTTGACCTCGGATCAGGTAGGAATACCCGCTGAACTTAAGCATATTGCCCTAGTAACGGCGAGTGAAGCGGCAACAGCTCAGATTTGAAATCTGGAGGGTCCGAGTTGTAATCTGTAGAGGATGCTTTTGGCGAGGTGCCTTCTAAGTCCCCTAGAACGGGGCGCCACAGAGGGTGAGAGCCCCGTACAGTTGGACACCGAACCTTTGTAAAGCTCCTTCGACGAGTCGAGTAGTTTGGGAATGCTGCTCAAAATGGGAGGTATATTTCTTCTAAAGCTAAATACCGGCCAGAGACCGATAGCGCACAAGTAGAGTGATCGAAAGATGAAAAGCACTTTGAAAAGAGGGTTAAATAGCACGTGAAATTGTTGAAAGGGAAGCGCTTGTGACCAGACTTGTGCCCGGTGAATCATCCAGCGTTCTCGCTGGTGCACTTTGCCGGGCTCAGGCCAGCATCGGTTCTCCCAGGGGGATAAAGGTCTCGGGAACGTAGCTCTCTTCGGGGAGTGTTATAGCCCGTGGCATAATACCTTTGGG-GGGACCGAGGACCGCGCTCGCAAGGATGCTGGCGTAATGGTCATCAGCGACCCGTCTTGAAACACGGACCAAGGAGTCAAGCATTAGGGCGAGTCTTTGGGTGTAAAACCCGCAGGCGCAATGAAAGTGAACGGAGGTGAGAGCTTCGGCGCATCATCGACCGATCCTGATGTTCTCGGATGGATTTGAGTAAGAGCCTTACCGCTTGGACCCGAAAGATGGTGAACTATGCCTGAATAGGGTGAAGCCAGAGGAAACTCTGGTGGAGGCTCGCAGCGGTTCTGACGTGCAAATCGATCGTCAAATTTGGGCATGGGGGCGAAAGACTAATCGAACCATCTAGACTGCGCTATTCTCATTATCGCTGCCGGTACTGGTGAGTTCGAGGCTGGTATCTCCAAGGATGGCCAGACTCGTGAGCACGCCCTGCTTGCCTACACCCTGGGTGTCAAGCAGCTCATCTGCGCCATCAACAAGATGGACACCACCAAGTGGTCAGAGGACCGTTTCAACGAAATCATCAAGGAGACGTCCAACTTCATCAAGAAGGTCGGCTACAACCCCAAGCAGGTCGCCTTCGTCCCTATCTCTGGCTTCCACGGCGACAACATGTTGGCTGCCTCCAGCAACTGCCCCTGGTACAAGGGCTGGGAGAAGGAGGCCAAGGGTGCCAAGTCTTCTGGTAAGACCCTGCTCGAGGCCATCGACGCCATCGAGGAACCCAAGCGTCCTACCGACAAGCCTCTGCGTCTCCCGCTCCAGGATGTCTACAAGATCGGTGGTATCGGAACTGTCCCTGTCGGCCGTATCGAGACTGGTATCCTCAAGCCTGGTATGGTCGTCACTTTCGCTCCCTCCAACGTCACCACTGAAGTCAAGTCCGTCGAGATGCACCACGAGCAGCTTACTGAGGGTGTTCCCGGCGACAACGTCGGCTTCAACGTGAAGAACGTCTCCGTCAAGGAAATCCGCCGTGGAAACGTCGCTGGTGACTCCAAGAACGACCCCCCCTCTGGCTGCGCCAACTTCACTGCCCAGGTCATTGTCCTCAACCACCCTGGTCAGGTCGGCCCTGGTTACGCTCCTGTCTTGGATTGCCACACCGCACACATTGCCTGCAAGTTCTCTGAGATCACCGAGAAGATCGACCGCCGTACCGGCAAGTCAGTTGAGAACAACCCCAAGTTCATCAAGTCTGGTGACGCCGCTATCGTCAAGATGATTCCGTCCAA-----------------------------
>Distoseptispora_wuzhishanensis__GZCC_22_0077
GTTGGTGAACCAGCGGAGGGATCATTACTTGAAAAACTCCTCAAACCATTGTGAATT-TACCCGTTGCTTTGGCGGGCGGCTCCAGGGCGGAGCCACTGCTCGTTGGGTCGGGCGCCCGCCGAAGGACTGTGCGGATTTCAGAGTCTATCAAAACTTTCAGCAACGGATCTCTTGGTTCTGGCATCGATGAAGAACGCAGCGAAATGCGATAAGTAATGTGAATTGCAGAATTCAGTGAATCATCGAATCTTTGAACGCACATTGCGCCCGCCAGCACTCTGGCGGGCATGCCTGTTCGAGCGTCATTTCAACCCTCGGGCCGTTTGGCCTGGTGTTGGGGCGCTACGGGTCTGGACCTGTAGGCCCCCAAAATCAGTGGCGGGCTCGCCAGGACTCCGAGCGTAGTAGTTCTCGCTCAGGTGGTTGCTTCGGCCGTTAAA-TACAAGGTTGACCTCGGATCAGGTAGGAATACCCGCTGAACTTAAGCATA---------TAACGGCGAGTGAAGCGGCAACAGCTCAGATTTGAAATCTGGGGGGTCCGAATTGTAATCTGTAGAGGATGCTTTTGGCGACGCGCCTTCCGAGTCCCCTGGAACGGGGCGCCAGAGAGGGTGAGAGCCCCGTATGGTTGGACGCCGAACCTCTGTAAAGCTCCTTCGACGAGTCGAGTAGTTTGGGAATGCTGCTCAAAATGGGAGGTAAATTTCTTCTAAAGCTAAATACCGGCCAGAGACCGATAGCGCACAAGTAGAGTGATCGAAAGATGAAAAGCACTTTGAAAAGAGGGTCAAATAGCACGTGAAATTGCTGAAAGGGAAGCGCTTGTGACCAGACTTGCGCCCGGTTGATCATCCAGCGTTCTCGCTGGTGCACTCTGCCGGGCTCAGGCCAGCATCGGCTCTCCCAGGGGGATAAAGGTCGCGGGAACGTAGCTCTCTCCGGGGAGTGTTATAGCCCGTGGCGGAATGCCCTTAGGGGGGGCCGAGGCCCGCGTTCGCAAGGATGCTGGCGTAATGGTCACCAGCGACCCGTCTTGAAACACGGACCAAGGAGTCAAGCATTAGGGCGAGTCTTTGGGTGCAAAACCCGCAGGCGCAATGAAAGTGAACGGAGGTGAGAGCTTCGGCGCATCATCGACCGATCCTGATGTTCTCGGATGGATTTGAGTAAGAGCCTTACCGCTTGGACCCGAAAGATGGTGAACTATGCCTGAATAGGGTGAAGCCAGAGGAAACTCTGGTGGAGGCTCGCAGCGGTTCTGACGTGCAAATCGATCGTCAAATTTGGGCATGGGGGCGAAAGACTAATCGAACCATTAA-----CGCTATCCTCATTATTGCTGCCGGTACTGGTGAGTTCGAGGCTGGTATCTCCAAGGATGGCCAGACTCGTGAGCACGCTCTGCTCGCCTACACACTTGGTGTGAAGCAGCTTATCGTCGCCATCAACAAGATGGACACCACCAAGTGGTCCGAGAGCCGTTACAACGAAATTATCAAGGAGACGTCCAACTTCATCAAGAAGGTCGGCTACAACCCCAAGCAGGTCGCCTTCGTTCCCATCTCCGGCTTCAATGGCGACAACATGCTTGCCCCCTCCTCCAACTGCCCCTGGTACAAGGGTTGGGAGAAGGAGGTCAAGGGTGGCAAGGCCTCTGGCAAGACCCTCTTGGAGGCCATCGATGCCATTGAGCCTCCCAAGCGTCCCACAGACAAGCCTCTCCGTCTCCCCCTTCAGGATGTCTACAAGATTGGTGGTATCGGAACTGTGCCTGTCGGCCGTATCGAGACTGGTGTCCTCAAGCCCGGTATGGTCGTCACATTCGCTCCCTCCAACGTCACCACTGAAGTCAAGTCCGTCGAGATGCACCACGAGCAGCTGCAGGAGGGTGTCCCCGGCGACAACGTCGGCTTCAACGTGAAGAACGTCTCCGTCAAGGAAATCCGCCGAGGCAACGTCGCTGGTGACTCCAAGAACGACCCTCCTGCCGGTGCCGCTTCCTTCACCGCTCAGGTCATCGTCCTCAACCACCCCGGTCAGGTCGGTGCTGGCTACGCTCCCGTCTTGGATTGCCACACTGCCCACATCGCTTGCAAGTTCTCTGAGATCCTTGAGAAGATCGACCGCCGAACGGGCAAGTCTGTTGAGAACAACCCCAAGTTCATCAAGTCTGGTGACGCTGCCATCGTCAAGATGATTCCGTCCAAGCCTATGTGCGTTGAGGC-TTCACTGACT
>Distoseptispora_xishuangbannaensis__KUMCC_17_0290
TCTGGGG----GACGCGGAGGACATTACTTG-AAAACTCCCTAAACCATTGTGAATC-TACCCGTTGCTTTGGCGGGCGGTTCCAGGGCGGAACCACTGCTCGTTGGGTCGGGCGCCCGCCGGAGGACTTTGCGGATCTCAGAGTCTATCAAAACTTTCAGCAACGGATCTCTTGGTTCTGGCATCGATGAAGAACGCAGCGAAATGCGATAAGTAATGTGAATTGCAGAATTCAGTGAATCATCGAATCTTTGAACGCACATTGCGCCCGCCAGCACTCTGGCGGGCATGCCTGTTCGAGCGTCATTTCAACCCTCGGGCCGCTTGGCCCGGTGTTGGGGCGCTACGGGTCCGGACCTGTAGGCCCTCAAAACCAGTGGCGGGCTCGCCAGGACTCCGAGCGCAGTAGTTCTCGCTCAGGCGGCTGCTTCGGCCGTTAAA-CACAA------------------------------------------------TGCCCAGTACCGCGGGTGAGCGCCACACAGCTCAGA---------TGAACGGTTCGGAATGTAATC--CTAGAGATGCTTGCGACGGC------CTCGAGTACCT--GACCGGAGCGCCAGAGAGGGGTGAGAGCCCGTATG------TGACGCGACTCTGTAAG---CTCTCGACGAGTCGAGTAGTTTGGGAATGCTGCTCAAAATGGGAGGTAAATTTCTTCTAAAGCTAAATACCGGCCAGAGACCGATAGCGCACAAGTAGAGTGATCGAAAGATGAAAAGCACTTTG-AAAGAGGGTCAAATAGCACGTGAAATTGCTGAAAGGGAAGCGCTTGTGACCAGACTTGCGCCCGGTTGATCATCCAGCGTTCTCGCTGGTGCACTCTGCCGGGCTCAGGCCAGCATCGGCTCTCCCAGGGGGATAAAGGTCGCGGGAACGTAGCTCTCTCCGGGGAGTGTTATAGCCCGTGGCGGAATGCCCTTAGGGGGGGCCGAGGCCCGCGTTCGCAAGGATGCTGGCGTAATGGTCACCAGCGACCCGTCTTGAAACACGGACCAAGGAGTCAAGCATTAGGGCGAGTCTTTGGGTGCAAAACCCGCAGGCGCAATGAAAGTGAACGGAGGTGAGAGCTTCGGCGCATCATCGACCGATCCTGATGTTCTCGGATGGATTTGAGTAAGAGCCTTACCGCTTGGACCCGAAAGATGGTGAACTATGCCTGAATAGGGTGAAGCCAGAGGAAACTCTGGTGGAGGCTCGCAGCGGTTCTGACGTGCAAATCGATCGTCAAATTTGGGCATGGGGGCGAAAGACTAATCGAACCATTAAGACTGCGCTATTCTCATTATTGCTGCCGGTACTGGTGAGTTCGAGGCTGGTATCTCCAAGGATGGCCAGACTCGTGAGCACGCTCTGCTCGCCTACACGCTTGGTGTGAAGCAGCTCATCGTCGCCATCAACAAGATGGACACCACCAAGTGGTCCGAGAGCCGTTACAACGAAATTATCAAGGAGACGTCCAACTTCATCAAGAAGGTTGGCTACAACCCCAAGCAGGTCGCCTTCGTTCCCATCTCCGGCTTCAACGGCGACAACATGCTTACCCCCTCCTCCAACTGCCCCTGGTACAAGGGTTGGGAGAAGGAGGTCAAGGGTGGCAAGGCCTCTGGCAAGACCCTCTTGGAGGCTATCGATGCCATTGAGCCTCCCAAGCGTCCCACAGACAAGCCTCTCCGTCTCCCCCTTCAGGATGTCTACAAGATCGGTGGTATCGGAACTGTACCTGTCGGCCGTATCGAGACTGGTATCCTCAAGCCTGGCATGGTCGTCACGTTCGCTCCCTCCAACGTCACCACTGAAGTCAAGTCCGTCGAGATGCACCACGAGCAGCTGCAGGAGGGTGTCCCTGGCGACAACGTCGGCTTCAACGTGAAGAACGTCTCCGTCAAGGAAATCCGCCGAGGCAACGTCGCTGGTGATTCCAAGAACGACCCTCCTGCTGGTGCCGCTTCCTTCACCGCTCAGGTCATCGTCCTCAACCACCCCGGTCAGGTCGGTGCTGGTTACGCTCCCGTCTTGGATTGCCACACTGCCCACATCGCTTGCAAGTTCTCTGAGATCCTTGAGAAGATCGACCGCCGAACGGGCAAGTCTGTTGAGAACAACCCCAAGTTCATCAAGTCTGGTGACGCTGCCATCGTCAAGATGATTCCATCCAAGCCTATGTGTGTTGAGGCTTTCACTGACT
>Distoseptispora_yongxiuensis__JAUCC_4725
------------------------------------------------CTGTGAATTATACCTGTTGCTTCGGCGGGCGGCCCCTGGGAGGGGCCAAGGCCCGTTGGGTCGGGTGCCCGCCGGAGGACTCAGGTACTGTCTGAGTCTATAAAAACTTTCAACAACGGATCTCTTGGTTCTGGCATCGATGAAGAACGCAGCGAAATGCGATAAGTAATGTGAATTGCAGAATTCAGTGAATCATCGAATCTTTGAACGCACATTGCGCCCGCCAGCACTCTGGCGGGCATGCCTGTTCGAGCGTCATTTCAACCCTCAGGCCGTTTGGCCTGGTGTTGGGGCACTGCCGTCCCGGGCGCGCAGGCCCTGAAAACCAGTGGCGGGCTCGCTAGCACTCCGGGCGTAGTAGATCTCGTCTAGGTGGTCGGTCTTGCCGTCAAAATACAAGGTTGACCTCGGATCAGGTAGGAATACCCGCTGAACTTAAGCATATTGCCCTAGTAACGGCGAGTGAAGCGGCAACAGCTCAGATTTGAAATCTGGAGGGTCCGAGTTGTAATCTGTAGAGGATGCTTTTGGCGAGGTGCCTTCTAAGTCCCCTAGAACGGGGCGCCACAGAGGGTGAGAGCCCCGTACAGTTGGACACCGAACCTTTGTAAAGCTCCTTCGACGAGTCGAGTAGTTTGGGAATGCTGCTCAAAATGGGAGGTATATTTCTTCTAAAGCTAAATACCGGCCAGAGACCGATAGCGCACAAGTAGAGTGATCGAAAGATGAAAAGCACTTTGAAAAGAGGGTTAAATAGCACGTGAAATTGTTGAAAGGGAAGCGCTTGTGACCAGACTTGCGCCCGGTGAATCATCCAGCGTTCTCGCTGGTGCACTTTGCCGGGCTCAGGCCAGCATCGGTTCTCCCAGGGGGATAAAGGTCTCGGGAACGTAGCTCTCTTCGGGGAGTGTTATAGCCCGTGGCATAATACCTTTGGG-GGGACCGAGGACCGCGCTCGCAAGGATGCTGGCGTAATGGTCATCAGCGACCCGTCTTGAAACACGGACCAAGGAGTCAAGCATTAGGGCGAGTCTTTGGGTGTAAAACCCGCAGGCGCAATGAAAGTGAACGGAGGTGAGAGCTTCGGCGCATCATCGACCGATCCTGATGTTCTCGGATGGATTTGAGTAAGAGCCTTACCGCTTGGACCCGAAAGATGGTGAACTATGCCTGAATAGGGTGAAGCCAGAGGAAACTCTGGTGGAGGCTCGCAGCGGTTCTGACGTGCAAATCGATCGTCAAATTTGGGCATGGGGGCGAAAGACTAATCGAACCATCTAGACTGCGCTATTCTCATTATCGCTGCCGGTACTGGTGAGTTCGAGGCTGGTATCTCCAAGGATGGCCAGACTCGTGAGCACGCCCTGCTTGCCTACACCCTGGGTGTCAAGCAGCTCATCTGCGCCATCAACAAGATGGACACCACCAAGTGGTCAGAGGACCGTTTCAACGAAATCATCAAGGAGACGTCCAACTTCATCAAGAAGGTCGGCTACAACCCCAAGCAGGTCGCCTTCGTCCCTATCTCTGGCTTCCACGGCGACAACATGTTGGCTGCCTCCACCAACTGCCCCTGGTACAAGGGCTGGGAGAAGGAGGCCAAGGGTGCCAAGTCTTCTGGTAAGACCCTGCTCGAGGCCATCGACGCCATCGAGCAACCCAAGCGTCCTACCGACAAGCCTCTGCGTCTCCCGCTCCAGGATGTCTACAAGATCGGTGGTATCGGAACCGTCCCTGTCGGCCGTATCGAGACTGGTATCCTCAAGCCCGGTATGGTCGTTACTTTCGCTCCCTCCAACGTCACCACTGAAGTCAAGTCCGTCGAGATGCACCACGAGCAGCTTACTGAGGGTGTTCCCGGCGACAACGTCGGCTTCAACGTGAAGAACGTCTCCGTCAAGGAAATCCGCCGTGGAAACGTCGCTGGTGACTCCAAGAACGACCCTCCTTCTGGCTGCGCCAACTTCACTGCTCAGGTCATTGTCCTCAACCACCCTGGTCAGGTCGGCCCTGGTTACGCTCCCGTCTTGGATTGCCACACCGCCCACATCGCCTGCAAGTTCTCTGAGATCACCGAGAAGATCGACCGCCGTACCGGCAAGTCAGTTGAGAACAACCCCAAGTTCATCAAGTCTGGTGACGCCGCTATCGTCAAGATGATTCCGTCCAAGCCGATGTGCG------------------
>Distoseptispora_yunjushanensis__JAUCC_4723
------------------------------------------------CTGTGAATCTTACCCGTTGCTCCGGCGGGCGGCTCCAGGGCGGAGCCACTGCCAGTTGGGTCGGGCGCCCGCCGGAGGACTCGGGTAACGTCAGAGTCTATCAAAACTTTCAGCAACGGATCTCTTGGTTCTGGCATCGATGAAGAACGCAGCGAAATGCGATAAGTAATGTGAATTGCAGAATTCAGTGAATCATCGAATCTTTGAACGCACATTGCGCCCGCCAGCACTCTGGCGGGCATGCCTGTTCGAGCGTCATTTCAACCCTCGGGCCGTGTGGCCCGGTGTTGGGGCGCTACCTTCCCGACCTGGTAGGCCCTGAAAACCAGTGGCGGGCTCGCCTGGCCTCCGAGCGCAGTAGTCCTCGCTCAGGCGGTCGCCTCGGCCGTTAAAGCAGAAGGTTGACCTCGGATCAGGTAGGAATACCCGCTGAACTTAAGCATATTGCCCCAGTAACGGCGAGTGAAGCGGCAACAGCTCAGATTTGAAATCTGGGGGGTCCGAGTTGTAATCTGTAGAGGATGCTTTTGGCGACGCGCCTTCCGAGTCCCCTGGAACGGGGCGCCAGAGAGGGTGAGAGCCCCGTACGGTCGGACGCCGAACCTCTGTAAAGCTCCTTCGACGAGTCGAGTAGTTTGGGAATGCTGCTCAAAATGGGAGGTAAATTTCTTCTAAAGCTAAATACTGGCCAGAGACCGATAGCGCACAAGTAGAGTGATCGAAAGATGAAAAGCACTTTGAAAAGAGGGTTAAATAGCACGTGAAATTGCTGAAAGGGAAGCGCTTGTGACCAGACTTGCGCCCGGTTGATCATCCAGCGTTCTCGCTGGTGCACTCTGCCGGGCTCAGGCCAGCATCGGCTCTCCCAGGGGGATAAAGGTCGCGGGAACGTAGCTCTCTCCGGGGAGTGTTATAGCCCGTGGCGGAATACCCTTAGGGGGGGTCGAGGCCCGCGTTCGCAAGGATGCTGGCGTAATGGTCACCAGCGACCCGTCTTGAAACACGGACCAAGGAGTCAAGCATTAGGGCGAGTCTTTGGGTGTAAAACCCGCAGGCGCAATGAAAGTGAACGGAGGTGAGAGCTTCGGCGCATCATCGACCGATCCTGATGTTCTCGGATGGATTTGAGTAAGAGCCTTACCGCTTGGACCCGAAAGATGGTGAACTATGCCTGAATAGGGTGAAGCCAGAGGAAACTCTGGTGGAGGCTCGCAGCGGTTCTGACGTGCAAATCGATCGTCAAATTTGGGCATGGGGGCGAAAGACTAATCGAACCATCTAGACTGCGCTATTCTCATTATCGCTGCCGGTACTGGTGAGTTCGAGGCTGGTATTTCCAAGGATGGCCAGACTCGTGAGCACGCTCTGCTTGCCTACACCCTGGGTGTGAAGCAGCTCATCGTCGCCATCAACAAGATGGACACCACCAAGTGGTCTGAGGATCGTTACAACGAAATCATCAAGGAGACGTCCAACTTCATCAAGAAGGTCGGCTACAACCCCAAGCAGGTCGCTTTCGTTCCCATCTCCGGCTTCAACGGCGACAACATGCTTGCCCCCTCCTCCAACTGCCCCTGGTACAAGGGCTGGGAGAAGGAGATCAAGGGTGGCAAGGTCAGTGGCAAGACGCTTCTCGAGGCCATCGATGCCATTGAGCCTCCCAAGCGTCCCACAGACAAGCCTCTGCGTCTTCCCCTCCAGGATGTCTACAAGATCGGTGGTATCGGAACCGTACCTGTCGGCCGTATCGAGACTGGTATCCTCAAGCCCGGTATGGTCGTCACGTTCGCTCCTTCCAACGTCACCACTGAAGTCAAGTCTGTCGAGATGCACCACGAGCAGCTTCAAGAGGGCATGCCTGGCGACAACGTCGGCTTCAACGTGAAGAACGTCTCTGTCAAGGAAATCCGCCGTGGCAACGTCGCTGGTGACTCCAAGAACGATCCTCCTGCTGGTGCTGCTTCCTTCACCGCCCAGGTCATCGTCCTCAACCACCCTGGTCAGGTTGGTGCTGGCTACGCTCCCGTCCTGGACTGCCACACTGCCCACATCGCCTGCAAGTTCTCCGAGATCCTCGAGAAGATCGACCGCCGAACGGGCAAGTCCGTCGAGAACAACCCCAAGTTCATCAAGTCTGGTGACGCTGCCATCGTCAAGATGGTGCCGTCCAAGCCTATGTGCG------------------
>Distoseptispora_yunnanensis__MFLUCC_20_0153
-------------------------TACTTGAGAGACTCTAT-AACCATTGTGAATCGTACCTGTTGCTTCGGCGGGCGGCCCCTGGGAGGGGTCACGGCCCATTGGGTTGGGTGCCCGCCGGAGGACCAAGGTATCTTCTGAGTTAATAAAAACTTTCAACAACGGATCTCTTGGTTCTGGCATCGATGAAGAACGCAGCGAAATGCGATAAGTAATGTGAATTGCAGAATTCAGTGAATCATCGAATCTTTGAACGCACATTGCGCCCGCCAGTATTCTGGCGGGCATGCCTGTTCGAGCGTCATTTCAACCCTCAGGCCCCGTGGCCTGGTGTTGGGGCACTGCCGTCCCGGGCGCGCAGGCCCTGAAAAACAGTGGCTGGCTCGCCAGGACTCCGGGCGTAGTAAATCTCGTCTAGGTGGTCGGTCTTGCCGTCAAATCACAAGGTTGACCTCGGATCAGGTAGGAATACCCGCTGAACTTAAGCATAT--CCCCAGTAACGGCGAGTGAAGCGGCAACAGCTCAGATTTGAAATCTGTGGGGTCCGAGTTGTAATCTGTAGAGGATGCTTTTGGCGACGCGCCTTCCGAGTCCCCTGGAACGGGGCGCCAGAGAGGGTGAGAGCCCCGTATGGTTGGACGCCGAACCTCTGTAAAGCTCCTTCGACGAGTCGAGTAGTTTGGGAATGCTGCTCAAAATGGGAGGTAAATGTCTTCTAAAGCTAAATACCGGCCAGAGACCGATAGCGCACAAGTAGAGTGATCGAAAGATGAAAAGCACTTTGAAAAGAGGGTTAAATAGCACGTGAAATTGCTGAAAGGGAAGCGCTTGTGACCAGACTTGTGCCCGGTTGATCATCCAGCGTTCTCGCTGGTGCACTCTGCCGGGCTCAGGCCAGCATCGGTTCTCCCAGGGGGATAAAGGTCGCGGGAACGTAGCTCTCTCCGGGGAGTGTTATAGCCCGCGGCGGAATGCCCTTAGGGGGGACCGAGGCCCGCGTTCGCAAGGATGCTGGCGTAATGGTCACCAGCGACCCGTCTTGAAACACGGACCAAGGAGTCAAGCATTAGGGCGAGTCTTTGGGTGTAAAACCCGCAGGCGCAATGAAAGTGAACGGAGGTGAGAGCTTCGGCGCATCATCGACCGATCCTGATGTTCTCGGATGGATTTGAGTAAGAGCCTTACCGCTTGGACCCGAAAGATGGTGAACTATGCCTGAATAGGGTGAAGCCAGAGGAAACTCTGGTGGAGGCTCGCAGCGGTTCTGACGTGCAAATCGATCGTCAAATTTGGGCATGGGGGCGAAAGACTAATCGAACCATCTA-ACTGCGCTATTCTCATCATTGCTGCCGGTACTGGTGAGTTCGAGGCTGGTATCTCCAAGGATGGCCAGACCCGTGAGCACGCCCTGCTTGCCTACACCCTGGGTGTCAAGCAGATCATCTGTGCCATCAACAAGATGGACACCACCAAGTGGTCAGAGGACCGTTTCAACGAAATCATCAAGGAGACGTCCAACTTCATCAAGAAGGTCGGCTACAACCCCAAGCAGGTCGCCTTCGTCCCTATCTCCGGCTTCCACGGTGACAACATGTTGACTGCCTCCACCAACTGCCCCTGGTACAAGGGCTGGGAGAAGGAAGCCAAGGGTGCGAAGTCATCTGGCAAGACCCTGCTTGAGGCCATCGACGCCATCGAGCCCCCCAAGCGTCCCACCGACAAGCCCCTGCGTCTGCCGCTCCAGGATGTGTACAAGATTGGCGGTATCGGAACAGTCCCTGTCGGCCGTATCGAGACCGGTGTCCTCAAGCCCGGCATGGTCGTCACTTTCGCTCCTTCCAACGTCACCACTGAAGTCAAGTCCGTCGAGATGCACCACGAGCAGCTGACTGAGGGTGTCCCCGGTGACAACGTCGGCTTCAACGTGAAGAACGTCTCCGTTAAGGAAATCCGCCGTGGCAACGTCGCTGGTGACTCCAAGAACGACCCTCCTTCTGGCTGCGCCAACTTCACTGCCCAGGTCATTGTCCTCAACCACCCTGGTCAGGTCGGTCCCGGTTACGCCCCCGTCTTGGATTGCCACACTGCCCACATCGCCTGCAAGTTCTCCGAGATCACCGAGAAGATCGACCGCCGTACCGGCAAGTCGGTTGAGAACAACCCCAAGTTCATCAAGTCTGGAGACGCCGCCATCGTCAAGATGATTCCCTCCAAGCCCATGTGCGTCGAGGCCTTCACTGACT
